# Supplementary material for: ACE2 decoy receptor generated by high-throughput saturation mutagenesis efficiently neutralizes SARS-CoV-2 and its prevalent variants
Source: Emerg Microbes Infect. 2022 Jun 1;11(1):1488–99. doi: 10.1080/22221751.2022.2079426 (PMC9176695; doi:10.1080/22221751.2022.2079426)
Supplement: Supplemental Material [file TEMI_A_2079426_SM3723.zip]

Archive with 2 entries (2 files):
- Supplementary Materials/Supplementary Materials.docx
- Supplementary Materials/Supplementary Table 3.xlsx
