# Supplementary material for: ACE2 decoy receptor generated by high-throughput saturation mutagenesis efficiently neutralizes SARS-CoV-2 and its prevalent variants
Source: Emerg Microbes Infect. 2022 Jun 1;11(1):1488–99. doi: 10.1080/22221751.2022.2079426 (PMC9176695; doi:10.1080/22221751.2022.2079426)
Supplement: Supplemental Material [file TEMI_A_2079426_SM3723.zip › Supplementary Materials/Supplementary Table 3.xlsx]

## Sheet: Sheet1
Mut primer 100bp-1	GCACGGCGTCACACTTTGCgctcttcagttgcagttactgcagcccaaGCCacaattgaggaacaggcaaaatgaagagcGAACGTTGCGAAGCAACGGC
Mut primer 100bp-2	GCACGGCGTCACACTTTGCgctcttcagttgcagttactgcagcccaaAGAacaattgaggaacaggcaaaatgaagagcGAACGTTGCGAAGCAACGGC
Mut primer 100bp-3	GCACGGCGTCACACTTTGCgctcttcagttgcagttactgcagcccaaAACacaattgaggaacaggcaaaatgaagagcGAACGTTGCGAAGCAACGGC
Mut primer 100bp-4	GCACGGCGTCACACTTTGCgctcttcagttgcagttactgcagcccaaGACacaattgaggaacaggcaaaatgaagagcGAACGTTGCGAAGCAACGGC
Mut primer 100bp-5	GCACGGCGTCACACTTTGCgctcttcagttgcagttactgcagcccaaTGCacaattgaggaacaggcaaaatgaagagcGAACGTTGCGAAGCAACGGC
Mut primer 100bp-6	GCACGGCGTCACACTTTGCgctcttcagttgcagttactgcagcccaaGAGacaattgaggaacaggcaaaatgaagagcGAACGTTGCGAAGCAACGGC
Mut primer 100bp-7	GCACGGCGTCACACTTTGCgctcttcagttgcagttactgcagcccaaCAGacaattgaggaacaggcaaaatgaagagcGAACGTTGCGAAGCAACGGC
Mut primer 100bp-8	GCACGGCGTCACACTTTGCgctcttcagttgcagttactgcagcccaaGGCacaattgaggaacaggcaaaatgaagagcGAACGTTGCGAAGCAACGGC
Mut primer 100bp-9	GCACGGCGTCACACTTTGCgctcttcagttgcagttactgcagcccaaCACacaattgaggaacaggcaaaatgaagagcGAACGTTGCGAAGCAACGGC
Mut primer 100bp-10	GCACGGCGTCACACTTTGCgctcttcagttgcagttactgcagcccaaATCacaattgaggaacaggcaaaatgaagagcGAACGTTGCGAAGCAACGGC
Mut primer 100bp-11	GCACGGCGTCACACTTTGCgctcttcagttgcagttactgcagcccaaCTGacaattgaggaacaggcaaaatgaagagcGAACGTTGCGAAGCAACGGC
Mut primer 100bp-12	GCACGGCGTCACACTTTGCgctcttcagttgcagttactgcagcccaaAAGacaattgaggaacaggcaaaatgaagagcGAACGTTGCGAAGCAACGGC
Mut primer 100bp-13	GCACGGCGTCACACTTTGCgctcttcagttgcagttactgcagcccaaATGacaattgaggaacaggcaaaatgaagagcGAACGTTGCGAAGCAACGGC
Mut primer 100bp-14	GCACGGCGTCACACTTTGCgctcttcagttgcagttactgcagcccaaTTCacaattgaggaacaggcaaaatgaagagcGAACGTTGCGAAGCAACGGC
Mut primer 100bp-15	GCACGGCGTCACACTTTGCgctcttcagttgcagttactgcagcccaaCCCacaattgaggaacaggcaaaatgaagagcGAACGTTGCGAAGCAACGGC
Mut primer 100bp-16	GCACGGCGTCACACTTTGCgctcttcagttgcagttactgcagcccaaACCacaattgaggaacaggcaaaatgaagagcGAACGTTGCGAAGCAACGGC
Mut primer 100bp-17	GCACGGCGTCACACTTTGCgctcttcagttgcagttactgcagcccaaTGGacaattgaggaacaggcaaaatgaagagcGAACGTTGCGAAGCAACGGC
Mut primer 100bp-18	GCACGGCGTCACACTTTGCgctcttcagttgcagttactgcagcccaaTACacaattgaggaacaggcaaaatgaagagcGAACGTTGCGAAGCAACGGC
Mut primer 100bp-19	GCACGGCGTCACACTTTGCgctcttcagttgcagttactgcagcccaaGTGacaattgaggaacaggcaaaatgaagagcGAACGTTGCGAAGCAACGGC
Mut primer 100bp-20	GCACGGCGTCACACTTTGCgctcttcagcagttactgcagcccaaagtGCCattgaggaacaggcaaaaacctgaagagcGAACGTTGCGAAGCAACGGC
Mut primer 100bp-21	GCACGGCGTCACACTTTGCgctcttcagcagttactgcagcccaaagtAGAattgaggaacaggcaaaaacctgaagagcGAACGTTGCGAAGCAACGGC
Mut primer 100bp-22	GCACGGCGTCACACTTTGCgctcttcagcagttactgcagcccaaagtAACattgaggaacaggcaaaaacctgaagagcGAACGTTGCGAAGCAACGGC
Mut primer 100bp-23	GCACGGCGTCACACTTTGCgctcttcagcagttactgcagcccaaagtGACattgaggaacaggcaaaaacctgaagagcGAACGTTGCGAAGCAACGGC
Mut primer 100bp-24	GCACGGCGTCACACTTTGCgctcttcagcagttactgcagcccaaagtTGCattgaggaacaggcaaaaacctgaagagcGAACGTTGCGAAGCAACGGC
Mut primer 100bp-25	GCACGGCGTCACACTTTGCgctcttcagcagttactgcagcccaaagtGAGattgaggaacaggcaaaaacctgaagagcGAACGTTGCGAAGCAACGGC
Mut primer 100bp-26	GCACGGCGTCACACTTTGCgctcttcagcagttactgcagcccaaagtCAGattgaggaacaggcaaaaacctgaagagcGAACGTTGCGAAGCAACGGC
Mut primer 100bp-27	GCACGGCGTCACACTTTGCgctcttcagcagttactgcagcccaaagtGGCattgaggaacaggcaaaaacctgaagagcGAACGTTGCGAAGCAACGGC
Mut primer 100bp-28	GCACGGCGTCACACTTTGCgctcttcagcagttactgcagcccaaagtCACattgaggaacaggcaaaaacctgaagagcGAACGTTGCGAAGCAACGGC
Mut primer 100bp-29	GCACGGCGTCACACTTTGCgctcttcagcagttactgcagcccaaagtATCattgaggaacaggcaaaaacctgaagagcGAACGTTGCGAAGCAACGGC
Mut primer 100bp-30	GCACGGCGTCACACTTTGCgctcttcagcagttactgcagcccaaagtCTGattgaggaacaggcaaaaacctgaagagcGAACGTTGCGAAGCAACGGC
Mut primer 100bp-31	GCACGGCGTCACACTTTGCgctcttcagcagttactgcagcccaaagtAAGattgaggaacaggcaaaaacctgaagagcGAACGTTGCGAAGCAACGGC
Mut primer 100bp-32	GCACGGCGTCACACTTTGCgctcttcagcagttactgcagcccaaagtATGattgaggaacaggcaaaaacctgaagagcGAACGTTGCGAAGCAACGGC
Mut primer 100bp-33	GCACGGCGTCACACTTTGCgctcttcagcagttactgcagcccaaagtTTCattgaggaacaggcaaaaacctgaagagcGAACGTTGCGAAGCAACGGC
Mut primer 100bp-34	GCACGGCGTCACACTTTGCgctcttcagcagttactgcagcccaaagtCCCattgaggaacaggcaaaaacctgaagagcGAACGTTGCGAAGCAACGGC
Mut primer 100bp-35	GCACGGCGTCACACTTTGCgctcttcagcagttactgcagcccaaagtAGCattgaggaacaggcaaaaacctgaagagcGAACGTTGCGAAGCAACGGC
Mut primer 100bp-36	GCACGGCGTCACACTTTGCgctcttcagcagttactgcagcccaaagtTGGattgaggaacaggcaaaaacctgaagagcGAACGTTGCGAAGCAACGGC
Mut primer 100bp-37	GCACGGCGTCACACTTTGCgctcttcagcagttactgcagcccaaagtTACattgaggaacaggcaaaaacctgaagagcGAACGTTGCGAAGCAACGGC
Mut primer 100bp-38	GCACGGCGTCACACTTTGCgctcttcagcagttactgcagcccaaagtGTGattgaggaacaggcaaaaacctgaagagcGAACGTTGCGAAGCAACGGC
Mut primer 100bp-39	GCACGGCGTCACACTTTGCgctcttcagttactgcagcccaaagtacaGCCgaggaacaggcaaaaaccttctgaagagcGAACGTTGCGAAGCAACGGC
Mut primer 100bp-40	GCACGGCGTCACACTTTGCgctcttcagttactgcagcccaaagtacaAGAgaggaacaggcaaaaaccttctgaagagcGAACGTTGCGAAGCAACGGC
Mut primer 100bp-41	GCACGGCGTCACACTTTGCgctcttcagttactgcagcccaaagtacaAACgaggaacaggcaaaaaccttctgaagagcGAACGTTGCGAAGCAACGGC
Mut primer 100bp-42	GCACGGCGTCACACTTTGCgctcttcagttactgcagcccaaagtacaGACgaggaacaggcaaaaaccttctgaagagcGAACGTTGCGAAGCAACGGC
Mut primer 100bp-43	GCACGGCGTCACACTTTGCgctcttcagttactgcagcccaaagtacaTGCgaggaacaggcaaaaaccttctgaagagcGAACGTTGCGAAGCAACGGC
Mut primer 100bp-44	GCACGGCGTCACACTTTGCgctcttcagttactgcagcccaaagtacaGAGgaggaacaggcaaaaaccttctgaagagcGAACGTTGCGAAGCAACGGC
Mut primer 100bp-45	GCACGGCGTCACACTTTGCgctcttcagttactgcagcccaaagtacaCAGgaggaacaggcaaaaaccttctgaagagcGAACGTTGCGAAGCAACGGC
Mut primer 100bp-46	GCACGGCGTCACACTTTGCgctcttcagttactgcagcccaaagtacaGGCgaggaacaggcaaaaaccttctgaagagcGAACGTTGCGAAGCAACGGC
Mut primer 100bp-47	GCACGGCGTCACACTTTGCgctcttcagttactgcagcccaaagtacaCACgaggaacaggcaaaaaccttctgaagagcGAACGTTGCGAAGCAACGGC
Mut primer 100bp-48	GCACGGCGTCACACTTTGCgctcttcagttactgcagcccaaagtacaCTGgaggaacaggcaaaaaccttctgaagagcGAACGTTGCGAAGCAACGGC
Mut primer 100bp-49	GCACGGCGTCACACTTTGCgctcttcagttactgcagcccaaagtacaAAGgaggaacaggcaaaaaccttctgaagagcGAACGTTGCGAAGCAACGGC
Mut primer 100bp-50	GCACGGCGTCACACTTTGCgctcttcagttactgcagcccaaagtacaATGgaggaacaggcaaaaaccttctgaagagcGAACGTTGCGAAGCAACGGC
Mut primer 100bp-51	GCACGGCGTCACACTTTGCgctcttcagttactgcagcccaaagtacaTTCgaggaacaggcaaaaaccttctgaagagcGAACGTTGCGAAGCAACGGC
Mut primer 100bp-52	GCACGGCGTCACACTTTGCgctcttcagttactgcagcccaaagtacaCCCgaggaacaggcaaaaaccttctgaagagcGAACGTTGCGAAGCAACGGC
Mut primer 100bp-53	GCACGGCGTCACACTTTGCgctcttcagttactgcagcccaaagtacaAGCgaggaacaggcaaaaaccttctgaagagcGAACGTTGCGAAGCAACGGC
Mut primer 100bp-54	GCACGGCGTCACACTTTGCgctcttcagttactgcagcccaaagtacaACCgaggaacaggcaaaaaccttctgaagagcGAACGTTGCGAAGCAACGGC
Mut primer 100bp-55	GCACGGCGTCACACTTTGCgctcttcagttactgcagcccaaagtacaTGGgaggaacaggcaaaaaccttctgaagagcGAACGTTGCGAAGCAACGGC
Mut primer 100bp-56	GCACGGCGTCACACTTTGCgctcttcagttactgcagcccaaagtacaTACgaggaacaggcaaaaaccttctgaagagcGAACGTTGCGAAGCAACGGC
Mut primer 100bp-57	GCACGGCGTCACACTTTGCgctcttcagttactgcagcccaaagtacaGTGgaggaacaggcaaaaaccttctgaagagcGAACGTTGCGAAGCAACGGC
Mut primer 100bp-58	GCACGGCGTCACACTTTGCgctcttcaactgcagcccaaagtacaattGCCgaacaggcaaaaaccttcctctgaagagcGAACGTTGCGAAGCAACGGC
Mut primer 100bp-59	GCACGGCGTCACACTTTGCgctcttcaactgcagcccaaagtacaattAGAgaacaggcaaaaaccttcctctgaagagcGAACGTTGCGAAGCAACGGC
Mut primer 100bp-60	GCACGGCGTCACACTTTGCgctcttcaactgcagcccaaagtacaattAACgaacaggcaaaaaccttcctctgaagagcGAACGTTGCGAAGCAACGGC
Mut primer 100bp-61	GCACGGCGTCACACTTTGCgctcttcaactgcagcccaaagtacaattGACgaacaggcaaaaaccttcctctgaagagcGAACGTTGCGAAGCAACGGC
Mut primer 100bp-62	GCACGGCGTCACACTTTGCgctcttcaactgcagcccaaagtacaattTGCgaacaggcaaaaaccttcctctgaagagcGAACGTTGCGAAGCAACGGC
Mut primer 100bp-63	GCACGGCGTCACACTTTGCgctcttcaactgcagcccaaagtacaattCAGgaacaggcaaaaaccttcctctgaagagcGAACGTTGCGAAGCAACGGC
Mut primer 100bp-64	GCACGGCGTCACACTTTGCgctcttcaactgcagcccaaagtacaattGGCgaacaggcaaaaaccttcctctgaagagcGAACGTTGCGAAGCAACGGC
Mut primer 100bp-65	GCACGGCGTCACACTTTGCgctcttcaactgcagcccaaagtacaattCACgaacaggcaaaaaccttcctctgaagagcGAACGTTGCGAAGCAACGGC
Mut primer 100bp-66	GCACGGCGTCACACTTTGCgctcttcaactgcagcccaaagtacaattATCgaacaggcaaaaaccttcctctgaagagcGAACGTTGCGAAGCAACGGC
Mut primer 100bp-67	GCACGGCGTCACACTTTGCgctcttcaactgcagcccaaagtacaattCTGgaacaggcaaaaaccttcctctgaagagcGAACGTTGCGAAGCAACGGC
Mut primer 100bp-68	GCACGGCGTCACACTTTGCgctcttcaactgcagcccaaagtacaattAAGgaacaggcaaaaaccttcctctgaagagcGAACGTTGCGAAGCAACGGC
Mut primer 100bp-69	GCACGGCGTCACACTTTGCgctcttcaactgcagcccaaagtacaattATGgaacaggcaaaaaccttcctctgaagagcGAACGTTGCGAAGCAACGGC
Mut primer 100bp-70	GCACGGCGTCACACTTTGCgctcttcaactgcagcccaaagtacaattTTCgaacaggcaaaaaccttcctctgaagagcGAACGTTGCGAAGCAACGGC
Mut primer 100bp-71	GCACGGCGTCACACTTTGCgctcttcaactgcagcccaaagtacaattCCCgaacaggcaaaaaccttcctctgaagagcGAACGTTGCGAAGCAACGGC
Mut primer 100bp-72	GCACGGCGTCACACTTTGCgctcttcaactgcagcccaaagtacaattAGCgaacaggcaaaaaccttcctctgaagagcGAACGTTGCGAAGCAACGGC
Mut primer 100bp-73	GCACGGCGTCACACTTTGCgctcttcaactgcagcccaaagtacaattACCgaacaggcaaaaaccttcctctgaagagcGAACGTTGCGAAGCAACGGC
Mut primer 100bp-74	GCACGGCGTCACACTTTGCgctcttcaactgcagcccaaagtacaattTGGgaacaggcaaaaaccttcctctgaagagcGAACGTTGCGAAGCAACGGC
Mut primer 100bp-75	GCACGGCGTCACACTTTGCgctcttcaactgcagcccaaagtacaattTACgaacaggcaaaaaccttcctctgaagagcGAACGTTGCGAAGCAACGGC
Mut primer 100bp-76	GCACGGCGTCACACTTTGCgctcttcaactgcagcccaaagtacaattGTGgaacaggcaaaaaccttcctctgaagagcGAACGTTGCGAAGCAACGGC
Mut primer 100bp-77	GCACGGCGTCACACTTTGCgctcttcagcagcccaaagtacaattgagGCCcaggcaaaaaccttcctcgactgaagagcGAACGTTGCGAAGCAACGGC
Mut primer 100bp-78	GCACGGCGTCACACTTTGCgctcttcagcagcccaaagtacaattgagAGAcaggcaaaaaccttcctcgactgaagagcGAACGTTGCGAAGCAACGGC
Mut primer 100bp-79	GCACGGCGTCACACTTTGCgctcttcagcagcccaaagtacaattgagAACcaggcaaaaaccttcctcgactgaagagcGAACGTTGCGAAGCAACGGC
Mut primer 100bp-80	GCACGGCGTCACACTTTGCgctcttcagcagcccaaagtacaattgagGACcaggcaaaaaccttcctcgactgaagagcGAACGTTGCGAAGCAACGGC
Mut primer 100bp-81	GCACGGCGTCACACTTTGCgctcttcagcagcccaaagtacaattgagTGCcaggcaaaaaccttcctcgactgaagagcGAACGTTGCGAAGCAACGGC
Mut primer 100bp-82	GCACGGCGTCACACTTTGCgctcttcagcagcccaaagtacaattgagCAGcaggcaaaaaccttcctcgactgaagagcGAACGTTGCGAAGCAACGGC
Mut primer 100bp-83	GCACGGCGTCACACTTTGCgctcttcagcagcccaaagtacaattgagGGCcaggcaaaaaccttcctcgactgaagagcGAACGTTGCGAAGCAACGGC
Mut primer 100bp-84	GCACGGCGTCACACTTTGCgctcttcagcagcccaaagtacaattgagCACcaggcaaaaaccttcctcgactgaagagcGAACGTTGCGAAGCAACGGC
Mut primer 100bp-85	GCACGGCGTCACACTTTGCgctcttcagcagcccaaagtacaattgagATCcaggcaaaaaccttcctcgactgaagagcGAACGTTGCGAAGCAACGGC
Mut primer 100bp-86	GCACGGCGTCACACTTTGCgctcttcagcagcccaaagtacaattgagCTGcaggcaaaaaccttcctcgactgaagagcGAACGTTGCGAAGCAACGGC
Mut primer 100bp-87	GCACGGCGTCACACTTTGCgctcttcagcagcccaaagtacaattgagAAGcaggcaaaaaccttcctcgactgaagagcGAACGTTGCGAAGCAACGGC
Mut primer 100bp-88	GCACGGCGTCACACTTTGCgctcttcagcagcccaaagtacaattgagATGcaggcaaaaaccttcctcgactgaagagcGAACGTTGCGAAGCAACGGC
Mut primer 100bp-89	GCACGGCGTCACACTTTGCgctcttcagcagcccaaagtacaattgagTTCcaggcaaaaaccttcctcgactgaagagcGAACGTTGCGAAGCAACGGC
Mut primer 100bp-90	GCACGGCGTCACACTTTGCgctcttcagcagcccaaagtacaattgagCCCcaggcaaaaaccttcctcgactgaagagcGAACGTTGCGAAGCAACGGC
Mut primer 100bp-91	GCACGGCGTCACACTTTGCgctcttcagcagcccaaagtacaattgagAGCcaggcaaaaaccttcctcgactgaagagcGAACGTTGCGAAGCAACGGC
Mut primer 100bp-92	GCACGGCGTCACACTTTGCgctcttcagcagcccaaagtacaattgagACCcaggcaaaaaccttcctcgactgaagagcGAACGTTGCGAAGCAACGGC
Mut primer 100bp-93	GCACGGCGTCACACTTTGCgctcttcagcagcccaaagtacaattgagTGGcaggcaaaaaccttcctcgactgaagagcGAACGTTGCGAAGCAACGGC
Mut primer 100bp-94	GCACGGCGTCACACTTTGCgctcttcagcagcccaaagtacaattgagTACcaggcaaaaaccttcctcgactgaagagcGAACGTTGCGAAGCAACGGC
Mut primer 100bp-95	GCACGGCGTCACACTTTGCgctcttcagcagcccaaagtacaattgagGTGcaggcaaaaaccttcctcgactgaagagcGAACGTTGCGAAGCAACGGC
Mut primer 100bp-96	GCACGGCGTCACACTTTGCgctcttcagcccaaagtacaattgaggaaGCCgcaaaaaccttcctcgacaaatgaagagcGAACGTTGCGAAGCAACGGC
Mut primer 100bp-97	GCACGGCGTCACACTTTGCgctcttcagcccaaagtacaattgaggaaAGAgcaaaaaccttcctcgacaaatgaagagcGAACGTTGCGAAGCAACGGC
Mut primer 100bp-98	GCACGGCGTCACACTTTGCgctcttcagcccaaagtacaattgaggaaAACgcaaaaaccttcctcgacaaatgaagagcGAACGTTGCGAAGCAACGGC
Mut primer 100bp-99	GCACGGCGTCACACTTTGCgctcttcagcccaaagtacaattgaggaaGACgcaaaaaccttcctcgacaaatgaagagcGAACGTTGCGAAGCAACGGC
Mut primer 100bp-100	GCACGGCGTCACACTTTGCgctcttcagcccaaagtacaattgaggaaTGCgcaaaaaccttcctcgacaaatgaagagcGAACGTTGCGAAGCAACGGC
Mut primer 100bp-101	GCACGGCGTCACACTTTGCgctcttcagcccaaagtacaattgaggaaGAGgcaaaaaccttcctcgacaaatgaagagcGAACGTTGCGAAGCAACGGC
Mut primer 100bp-102	GCACGGCGTCACACTTTGCgctcttcagcccaaagtacaattgaggaaGGCgcaaaaaccttcctcgacaaatgaagagcGAACGTTGCGAAGCAACGGC
Mut primer 100bp-103	GCACGGCGTCACACTTTGCgctcttcagcccaaagtacaattgaggaaCACgcaaaaaccttcctcgacaaatgaagagcGAACGTTGCGAAGCAACGGC
Mut primer 100bp-104	GCACGGCGTCACACTTTGCgctcttcagcccaaagtacaattgaggaaATCgcaaaaaccttcctcgacaaatgaagagcGAACGTTGCGAAGCAACGGC
Mut primer 100bp-105	GCACGGCGTCACACTTTGCgctcttcagcccaaagtacaattgaggaaCTGgcaaaaaccttcctcgacaaatgaagagcGAACGTTGCGAAGCAACGGC
Mut primer 100bp-106	GCACGGCGTCACACTTTGCgctcttcagcccaaagtacaattgaggaaAAGgcaaaaaccttcctcgacaaatgaagagcGAACGTTGCGAAGCAACGGC
Mut primer 100bp-107	GCACGGCGTCACACTTTGCgctcttcagcccaaagtacaattgaggaaATGgcaaaaaccttcctcgacaaatgaagagcGAACGTTGCGAAGCAACGGC
Mut primer 100bp-108	GCACGGCGTCACACTTTGCgctcttcagcccaaagtacaattgaggaaTTCgcaaaaaccttcctcgacaaatgaagagcGAACGTTGCGAAGCAACGGC
Mut primer 100bp-109	GCACGGCGTCACACTTTGCgctcttcagcccaaagtacaattgaggaaCCCgcaaaaaccttcctcgacaaatgaagagcGAACGTTGCGAAGCAACGGC
Mut primer 100bp-110	GCACGGCGTCACACTTTGCgctcttcagcccaaagtacaattgaggaaAGCgcaaaaaccttcctcgacaaatgaagagcGAACGTTGCGAAGCAACGGC
Mut primer 100bp-111	GCACGGCGTCACACTTTGCgctcttcagcccaaagtacaattgaggaaACCgcaaaaaccttcctcgacaaatgaagagcGAACGTTGCGAAGCAACGGC
Mut primer 100bp-112	GCACGGCGTCACACTTTGCgctcttcagcccaaagtacaattgaggaaTGGgcaaaaaccttcctcgacaaatgaagagcGAACGTTGCGAAGCAACGGC
Mut primer 100bp-113	GCACGGCGTCACACTTTGCgctcttcagcccaaagtacaattgaggaaTACgcaaaaaccttcctcgacaaatgaagagcGAACGTTGCGAAGCAACGGC
Mut primer 100bp-114	GCACGGCGTCACACTTTGCgctcttcagcccaaagtacaattgaggaaGTGgcaaaaaccttcctcgacaaatgaagagcGAACGTTGCGAAGCAACGGC
Mut primer 100bp-115	GCACGGCGTCACACTTTGCgctcttcacaaagtacaattgaggaacagAGAaaaaccttcctcgacaaattttgaagagcGAACGTTGCGAAGCAACGGC
Mut primer 100bp-116	GCACGGCGTCACACTTTGCgctcttcacaaagtacaattgaggaacagAACaaaaccttcctcgacaaattttgaagagcGAACGTTGCGAAGCAACGGC
Mut primer 100bp-117	GCACGGCGTCACACTTTGCgctcttcacaaagtacaattgaggaacagGACaaaaccttcctcgacaaattttgaagagcGAACGTTGCGAAGCAACGGC
Mut primer 100bp-118	GCACGGCGTCACACTTTGCgctcttcacaaagtacaattgaggaacagTGCaaaaccttcctcgacaaattttgaagagcGAACGTTGCGAAGCAACGGC
Mut primer 100bp-119	GCACGGCGTCACACTTTGCgctcttcacaaagtacaattgaggaacagGAGaaaaccttcctcgacaaattttgaagagcGAACGTTGCGAAGCAACGGC
Mut primer 100bp-120	GCACGGCGTCACACTTTGCgctcttcacaaagtacaattgaggaacagCAGaaaaccttcctcgacaaattttgaagagcGAACGTTGCGAAGCAACGGC
Mut primer 100bp-121	GCACGGCGTCACACTTTGCgctcttcacaaagtacaattgaggaacagGGCaaaaccttcctcgacaaattttgaagagcGAACGTTGCGAAGCAACGGC
Mut primer 100bp-122	GCACGGCGTCACACTTTGCgctcttcacaaagtacaattgaggaacagCACaaaaccttcctcgacaaattttgaagagcGAACGTTGCGAAGCAACGGC
Mut primer 100bp-123	GCACGGCGTCACACTTTGCgctcttcacaaagtacaattgaggaacagATCaaaaccttcctcgacaaattttgaagagcGAACGTTGCGAAGCAACGGC
Mut primer 100bp-124	GCACGGCGTCACACTTTGCgctcttcacaaagtacaattgaggaacagCTGaaaaccttcctcgacaaattttgaagagcGAACGTTGCGAAGCAACGGC
Mut primer 100bp-125	GCACGGCGTCACACTTTGCgctcttcacaaagtacaattgaggaacagAAGaaaaccttcctcgacaaattttgaagagcGAACGTTGCGAAGCAACGGC
Mut primer 100bp-126	GCACGGCGTCACACTTTGCgctcttcacaaagtacaattgaggaacagATGaaaaccttcctcgacaaattttgaagagcGAACGTTGCGAAGCAACGGC
Mut primer 100bp-127	GCACGGCGTCACACTTTGCgctcttcacaaagtacaattgaggaacagTTCaaaaccttcctcgacaaattttgaagagcGAACGTTGCGAAGCAACGGC
Mut primer 100bp-128	GCACGGCGTCACACTTTGCgctcttcacaaagtacaattgaggaacagCCCaaaaccttcctcgacaaattttgaagagcGAACGTTGCGAAGCAACGGC
Mut primer 100bp-129	GCACGGCGTCACACTTTGCgctcttcacaaagtacaattgaggaacagAGCaaaaccttcctcgacaaattttgaagagcGAACGTTGCGAAGCAACGGC
Mut primer 100bp-130	GCACGGCGTCACACTTTGCgctcttcacaaagtacaattgaggaacagACCaaaaccttcctcgacaaattttgaagagcGAACGTTGCGAAGCAACGGC
Mut primer 100bp-131	GCACGGCGTCACACTTTGCgctcttcacaaagtacaattgaggaacagTGGaaaaccttcctcgacaaattttgaagagcGAACGTTGCGAAGCAACGGC
Mut primer 100bp-132	GCACGGCGTCACACTTTGCgctcttcacaaagtacaattgaggaacagTACaaaaccttcctcgacaaattttgaagagcGAACGTTGCGAAGCAACGGC
Mut primer 100bp-133	GCACGGCGTCACACTTTGCgctcttcacaaagtacaattgaggaacagGTGaaaaccttcctcgacaaattttgaagagcGAACGTTGCGAAGCAACGGC
Mut primer 100bp-134	GCACGGCGTCACACTTTGCgctcttcaagtacaattgaggaacaggcaGCCaccttcctcgacaaatttaactgaagagcGAACGTTGCGAAGCAACGGC
Mut primer 100bp-135	GCACGGCGTCACACTTTGCgctcttcaagtacaattgaggaacaggcaAGAaccttcctcgacaaatttaactgaagagcGAACGTTGCGAAGCAACGGC
Mut primer 100bp-136	GCACGGCGTCACACTTTGCgctcttcaagtacaattgaggaacaggcaAACaccttcctcgacaaatttaactgaagagcGAACGTTGCGAAGCAACGGC
Mut primer 100bp-137	GCACGGCGTCACACTTTGCgctcttcaagtacaattgaggaacaggcaGACaccttcctcgacaaatttaactgaagagcGAACGTTGCGAAGCAACGGC
Mut primer 100bp-138	GCACGGCGTCACACTTTGCgctcttcaagtacaattgaggaacaggcaTGCaccttcctcgacaaatttaactgaagagcGAACGTTGCGAAGCAACGGC
Mut primer 100bp-139	GCACGGCGTCACACTTTGCgctcttcaagtacaattgaggaacaggcaGAGaccttcctcgacaaatttaactgaagagcGAACGTTGCGAAGCAACGGC
Mut primer 100bp-140	GCACGGCGTCACACTTTGCgctcttcaagtacaattgaggaacaggcaCAGaccttcctcgacaaatttaactgaagagcGAACGTTGCGAAGCAACGGC
Mut primer 100bp-141	GCACGGCGTCACACTTTGCgctcttcaagtacaattgaggaacaggcaGGCaccttcctcgacaaatttaactgaagagcGAACGTTGCGAAGCAACGGC
Mut primer 100bp-142	GCACGGCGTCACACTTTGCgctcttcaagtacaattgaggaacaggcaCACaccttcctcgacaaatttaactgaagagcGAACGTTGCGAAGCAACGGC
Mut primer 100bp-143	GCACGGCGTCACACTTTGCgctcttcaagtacaattgaggaacaggcaATCaccttcctcgacaaatttaactgaagagcGAACGTTGCGAAGCAACGGC
Mut primer 100bp-144	GCACGGCGTCACACTTTGCgctcttcaagtacaattgaggaacaggcaCTGaccttcctcgacaaatttaactgaagagcGAACGTTGCGAAGCAACGGC
Mut primer 100bp-145	GCACGGCGTCACACTTTGCgctcttcaagtacaattgaggaacaggcaATGaccttcctcgacaaatttaactgaagagcGAACGTTGCGAAGCAACGGC
Mut primer 100bp-146	GCACGGCGTCACACTTTGCgctcttcaagtacaattgaggaacaggcaTTCaccttcctcgacaaatttaactgaagagcGAACGTTGCGAAGCAACGGC
Mut primer 100bp-147	GCACGGCGTCACACTTTGCgctcttcaagtacaattgaggaacaggcaCCCaccttcctcgacaaatttaactgaagagcGAACGTTGCGAAGCAACGGC
Mut primer 100bp-148	GCACGGCGTCACACTTTGCgctcttcaagtacaattgaggaacaggcaAGCaccttcctcgacaaatttaactgaagagcGAACGTTGCGAAGCAACGGC
Mut primer 100bp-149	GCACGGCGTCACACTTTGCgctcttcaagtacaattgaggaacaggcaACCaccttcctcgacaaatttaactgaagagcGAACGTTGCGAAGCAACGGC
Mut primer 100bp-150	GCACGGCGTCACACTTTGCgctcttcaagtacaattgaggaacaggcaTGGaccttcctcgacaaatttaactgaagagcGAACGTTGCGAAGCAACGGC
Mut primer 100bp-151	GCACGGCGTCACACTTTGCgctcttcaagtacaattgaggaacaggcaTACaccttcctcgacaaatttaactgaagagcGAACGTTGCGAAGCAACGGC
Mut primer 100bp-152	GCACGGCGTCACACTTTGCgctcttcaagtacaattgaggaacaggcaGTGaccttcctcgacaaatttaactgaagagcGAACGTTGCGAAGCAACGGC
Mut primer 100bp-153	GCACGGCGTCACACTTTGCgctcttcaacaattgaggaacaggcaaaaGCCttcctcgacaaatttaaccattgaagagcGAACGTTGCGAAGCAACGGC
Mut primer 100bp-154	GCACGGCGTCACACTTTGCgctcttcaacaattgaggaacaggcaaaaAGAttcctcgacaaatttaaccattgaagagcGAACGTTGCGAAGCAACGGC
Mut primer 100bp-155	GCACGGCGTCACACTTTGCgctcttcaacaattgaggaacaggcaaaaAACttcctcgacaaatttaaccattgaagagcGAACGTTGCGAAGCAACGGC
Mut primer 100bp-156	GCACGGCGTCACACTTTGCgctcttcaacaattgaggaacaggcaaaaGACttcctcgacaaatttaaccattgaagagcGAACGTTGCGAAGCAACGGC
Mut primer 100bp-157	GCACGGCGTCACACTTTGCgctcttcaacaattgaggaacaggcaaaaTGCttcctcgacaaatttaaccattgaagagcGAACGTTGCGAAGCAACGGC
Mut primer 100bp-158	GCACGGCGTCACACTTTGCgctcttcaacaattgaggaacaggcaaaaGAGttcctcgacaaatttaaccattgaagagcGAACGTTGCGAAGCAACGGC
Mut primer 100bp-159	GCACGGCGTCACACTTTGCgctcttcaacaattgaggaacaggcaaaaCAGttcctcgacaaatttaaccattgaagagcGAACGTTGCGAAGCAACGGC
Mut primer 100bp-160	GCACGGCGTCACACTTTGCgctcttcaacaattgaggaacaggcaaaaGGCttcctcgacaaatttaaccattgaagagcGAACGTTGCGAAGCAACGGC
Mut primer 100bp-161	GCACGGCGTCACACTTTGCgctcttcaacaattgaggaacaggcaaaaCACttcctcgacaaatttaaccattgaagagcGAACGTTGCGAAGCAACGGC
Mut primer 100bp-162	GCACGGCGTCACACTTTGCgctcttcaacaattgaggaacaggcaaaaATCttcctcgacaaatttaaccattgaagagcGAACGTTGCGAAGCAACGGC
Mut primer 100bp-163	GCACGGCGTCACACTTTGCgctcttcaacaattgaggaacaggcaaaaCTGttcctcgacaaatttaaccattgaagagcGAACGTTGCGAAGCAACGGC
Mut primer 100bp-164	GCACGGCGTCACACTTTGCgctcttcaacaattgaggaacaggcaaaaAAGttcctcgacaaatttaaccattgaagagcGAACGTTGCGAAGCAACGGC
Mut primer 100bp-165	GCACGGCGTCACACTTTGCgctcttcaacaattgaggaacaggcaaaaATGttcctcgacaaatttaaccattgaagagcGAACGTTGCGAAGCAACGGC
Mut primer 100bp-166	GCACGGCGTCACACTTTGCgctcttcaacaattgaggaacaggcaaaaTTCttcctcgacaaatttaaccattgaagagcGAACGTTGCGAAGCAACGGC
Mut primer 100bp-167	GCACGGCGTCACACTTTGCgctcttcaacaattgaggaacaggcaaaaCCCttcctcgacaaatttaaccattgaagagcGAACGTTGCGAAGCAACGGC
Mut primer 100bp-168	GCACGGCGTCACACTTTGCgctcttcaacaattgaggaacaggcaaaaAGCttcctcgacaaatttaaccattgaagagcGAACGTTGCGAAGCAACGGC
Mut primer 100bp-169	GCACGGCGTCACACTTTGCgctcttcaacaattgaggaacaggcaaaaTGGttcctcgacaaatttaaccattgaagagcGAACGTTGCGAAGCAACGGC
Mut primer 100bp-170	GCACGGCGTCACACTTTGCgctcttcaacaattgaggaacaggcaaaaTACttcctcgacaaatttaaccattgaagagcGAACGTTGCGAAGCAACGGC
Mut primer 100bp-171	GCACGGCGTCACACTTTGCgctcttcaacaattgaggaacaggcaaaaGTGttcctcgacaaatttaaccattgaagagcGAACGTTGCGAAGCAACGGC
Mut primer 100bp-172	GCACGGCGTCACACTTTGCgctcttcaattgaggaacaggcaaaaaccGCCctcgacaaatttaaccatgagtgaagagcGAACGTTGCGAAGCAACGGC
Mut primer 100bp-173	GCACGGCGTCACACTTTGCgctcttcaattgaggaacaggcaaaaaccAGActcgacaaatttaaccatgagtgaagagcGAACGTTGCGAAGCAACGGC
Mut primer 100bp-174	GCACGGCGTCACACTTTGCgctcttcaattgaggaacaggcaaaaaccAACctcgacaaatttaaccatgagtgaagagcGAACGTTGCGAAGCAACGGC
Mut primer 100bp-175	GCACGGCGTCACACTTTGCgctcttcaattgaggaacaggcaaaaaccGACctcgacaaatttaaccatgagtgaagagcGAACGTTGCGAAGCAACGGC
Mut primer 100bp-176	GCACGGCGTCACACTTTGCgctcttcaattgaggaacaggcaaaaaccTGCctcgacaaatttaaccatgagtgaagagcGAACGTTGCGAAGCAACGGC
Mut primer 100bp-177	GCACGGCGTCACACTTTGCgctcttcaattgaggaacaggcaaaaaccGAGctcgacaaatttaaccatgagtgaagagcGAACGTTGCGAAGCAACGGC
Mut primer 100bp-178	GCACGGCGTCACACTTTGCgctcttcaattgaggaacaggcaaaaaccCAGctcgacaaatttaaccatgagtgaagagcGAACGTTGCGAAGCAACGGC
Mut primer 100bp-179	GCACGGCGTCACACTTTGCgctcttcaattgaggaacaggcaaaaaccGGCctcgacaaatttaaccatgagtgaagagcGAACGTTGCGAAGCAACGGC
Mut primer 100bp-180	GCACGGCGTCACACTTTGCgctcttcaattgaggaacaggcaaaaaccCACctcgacaaatttaaccatgagtgaagagcGAACGTTGCGAAGCAACGGC
Mut primer 100bp-181	GCACGGCGTCACACTTTGCgctcttcaattgaggaacaggcaaaaaccATCctcgacaaatttaaccatgagtgaagagcGAACGTTGCGAAGCAACGGC
Mut primer 100bp-182	GCACGGCGTCACACTTTGCgctcttcaattgaggaacaggcaaaaaccCTGctcgacaaatttaaccatgagtgaagagcGAACGTTGCGAAGCAACGGC
Mut primer 100bp-183	GCACGGCGTCACACTTTGCgctcttcaattgaggaacaggcaaaaaccAAGctcgacaaatttaaccatgagtgaagagcGAACGTTGCGAAGCAACGGC
Mut primer 100bp-184	GCACGGCGTCACACTTTGCgctcttcaattgaggaacaggcaaaaaccATGctcgacaaatttaaccatgagtgaagagcGAACGTTGCGAAGCAACGGC
Mut primer 100bp-185	GCACGGCGTCACACTTTGCgctcttcaattgaggaacaggcaaaaaccCCCctcgacaaatttaaccatgagtgaagagcGAACGTTGCGAAGCAACGGC
Mut primer 100bp-186	GCACGGCGTCACACTTTGCgctcttcaattgaggaacaggcaaaaaccAGCctcgacaaatttaaccatgagtgaagagcGAACGTTGCGAAGCAACGGC
Mut primer 100bp-187	GCACGGCGTCACACTTTGCgctcttcaattgaggaacaggcaaaaaccACCctcgacaaatttaaccatgagtgaagagcGAACGTTGCGAAGCAACGGC
Mut primer 100bp-188	GCACGGCGTCACACTTTGCgctcttcaattgaggaacaggcaaaaaccTGGctcgacaaatttaaccatgagtgaagagcGAACGTTGCGAAGCAACGGC
Mut primer 100bp-189	GCACGGCGTCACACTTTGCgctcttcaattgaggaacaggcaaaaaccTACctcgacaaatttaaccatgagtgaagagcGAACGTTGCGAAGCAACGGC
Mut primer 100bp-190	GCACGGCGTCACACTTTGCgctcttcaattgaggaacaggcaaaaaccGTGctcgacaaatttaaccatgagtgaagagcGAACGTTGCGAAGCAACGGC
Mut primer 100bp-191	GCACGGCGTCACACTTTGCgctcttcagaggaacaggcaaaaaccttcGCCgacaaatttaaccatgaggcatgaagagcGAACGTTGCGAAGCAACGGC
Mut primer 100bp-192	GCACGGCGTCACACTTTGCgctcttcagaggaacaggcaaaaaccttcAGAgacaaatttaaccatgaggcatgaagagcGAACGTTGCGAAGCAACGGC
Mut primer 100bp-193	GCACGGCGTCACACTTTGCgctcttcagaggaacaggcaaaaaccttcAACgacaaatttaaccatgaggcatgaagagcGAACGTTGCGAAGCAACGGC
Mut primer 100bp-194	GCACGGCGTCACACTTTGCgctcttcagaggaacaggcaaaaaccttcGACgacaaatttaaccatgaggcatgaagagcGAACGTTGCGAAGCAACGGC
Mut primer 100bp-195	GCACGGCGTCACACTTTGCgctcttcagaggaacaggcaaaaaccttcTGCgacaaatttaaccatgaggcatgaagagcGAACGTTGCGAAGCAACGGC
Mut primer 100bp-196	GCACGGCGTCACACTTTGCgctcttcagaggaacaggcaaaaaccttcGAGgacaaatttaaccatgaggcatgaagagcGAACGTTGCGAAGCAACGGC
Mut primer 100bp-197	GCACGGCGTCACACTTTGCgctcttcagaggaacaggcaaaaaccttcCAGgacaaatttaaccatgaggcatgaagagcGAACGTTGCGAAGCAACGGC
Mut primer 100bp-198	GCACGGCGTCACACTTTGCgctcttcagaggaacaggcaaaaaccttcGGCgacaaatttaaccatgaggcatgaagagcGAACGTTGCGAAGCAACGGC
Mut primer 100bp-199	GCACGGCGTCACACTTTGCgctcttcagaggaacaggcaaaaaccttcCACgacaaatttaaccatgaggcatgaagagcGAACGTTGCGAAGCAACGGC
Mut primer 100bp-200	GCACGGCGTCACACTTTGCgctcttcagaggaacaggcaaaaaccttcATCgacaaatttaaccatgaggcatgaagagcGAACGTTGCGAAGCAACGGC
Mut primer 100bp-201	GCACGGCGTCACACTTTGCgctcttcagaggaacaggcaaaaaccttcAAGgacaaatttaaccatgaggcatgaagagcGAACGTTGCGAAGCAACGGC
Mut primer 100bp-202	GCACGGCGTCACACTTTGCgctcttcagaggaacaggcaaaaaccttcATGgacaaatttaaccatgaggcatgaagagcGAACGTTGCGAAGCAACGGC
Mut primer 100bp-203	GCACGGCGTCACACTTTGCgctcttcagaggaacaggcaaaaaccttcTTCgacaaatttaaccatgaggcatgaagagcGAACGTTGCGAAGCAACGGC
Mut primer 100bp-204	GCACGGCGTCACACTTTGCgctcttcagaggaacaggcaaaaaccttcCCCgacaaatttaaccatgaggcatgaagagcGAACGTTGCGAAGCAACGGC
Mut primer 100bp-205	GCACGGCGTCACACTTTGCgctcttcagaggaacaggcaaaaaccttcAGCgacaaatttaaccatgaggcatgaagagcGAACGTTGCGAAGCAACGGC
Mut primer 100bp-206	GCACGGCGTCACACTTTGCgctcttcagaggaacaggcaaaaaccttcACCgacaaatttaaccatgaggcatgaagagcGAACGTTGCGAAGCAACGGC
Mut primer 100bp-207	GCACGGCGTCACACTTTGCgctcttcagaggaacaggcaaaaaccttcTGGgacaaatttaaccatgaggcatgaagagcGAACGTTGCGAAGCAACGGC
Mut primer 100bp-208	GCACGGCGTCACACTTTGCgctcttcagaggaacaggcaaaaaccttcTACgacaaatttaaccatgaggcatgaagagcGAACGTTGCGAAGCAACGGC
Mut primer 100bp-209	GCACGGCGTCACACTTTGCgctcttcagaggaacaggcaaaaaccttcGTGgacaaatttaaccatgaggcatgaagagcGAACGTTGCGAAGCAACGGC
Mut primer 100bp-210	GCACGGCGTCACACTTTGCgctcttcagaacaggcaaaaaccttcctcGCCaaatttaaccatgaggcagaatgaagagcGAACGTTGCGAAGCAACGGC
Mut primer 100bp-211	GCACGGCGTCACACTTTGCgctcttcagaacaggcaaaaaccttcctcAGAaaatttaaccatgaggcagaatgaagagcGAACGTTGCGAAGCAACGGC
Mut primer 100bp-212	GCACGGCGTCACACTTTGCgctcttcagaacaggcaaaaaccttcctcAACaaatttaaccatgaggcagaatgaagagcGAACGTTGCGAAGCAACGGC
Mut primer 100bp-213	GCACGGCGTCACACTTTGCgctcttcagaacaggcaaaaaccttcctcTGCaaatttaaccatgaggcagaatgaagagcGAACGTTGCGAAGCAACGGC
Mut primer 100bp-214	GCACGGCGTCACACTTTGCgctcttcagaacaggcaaaaaccttcctcGAGaaatttaaccatgaggcagaatgaagagcGAACGTTGCGAAGCAACGGC
Mut primer 100bp-215	GCACGGCGTCACACTTTGCgctcttcagaacaggcaaaaaccttcctcCAGaaatttaaccatgaggcagaatgaagagcGAACGTTGCGAAGCAACGGC
Mut primer 100bp-216	GCACGGCGTCACACTTTGCgctcttcagaacaggcaaaaaccttcctcGGCaaatttaaccatgaggcagaatgaagagcGAACGTTGCGAAGCAACGGC
Mut primer 100bp-217	GCACGGCGTCACACTTTGCgctcttcagaacaggcaaaaaccttcctcCACaaatttaaccatgaggcagaatgaagagcGAACGTTGCGAAGCAACGGC
Mut primer 100bp-218	GCACGGCGTCACACTTTGCgctcttcagaacaggcaaaaaccttcctcATCaaatttaaccatgaggcagaatgaagagcGAACGTTGCGAAGCAACGGC
Mut primer 100bp-219	GCACGGCGTCACACTTTGCgctcttcagaacaggcaaaaaccttcctcCTGaaatttaaccatgaggcagaatgaagagcGAACGTTGCGAAGCAACGGC
Mut primer 100bp-220	GCACGGCGTCACACTTTGCgctcttcagaacaggcaaaaaccttcctcAAGaaatttaaccatgaggcagaatgaagagcGAACGTTGCGAAGCAACGGC
Mut primer 100bp-221	GCACGGCGTCACACTTTGCgctcttcagaacaggcaaaaaccttcctcATGaaatttaaccatgaggcagaatgaagagcGAACGTTGCGAAGCAACGGC
Mut primer 100bp-222	GCACGGCGTCACACTTTGCgctcttcagaacaggcaaaaaccttcctcTTCaaatttaaccatgaggcagaatgaagagcGAACGTTGCGAAGCAACGGC
Mut primer 100bp-223	GCACGGCGTCACACTTTGCgctcttcagaacaggcaaaaaccttcctcCCCaaatttaaccatgaggcagaatgaagagcGAACGTTGCGAAGCAACGGC
Mut primer 100bp-224	GCACGGCGTCACACTTTGCgctcttcagaacaggcaaaaaccttcctcAGCaaatttaaccatgaggcagaatgaagagcGAACGTTGCGAAGCAACGGC
Mut primer 100bp-225	GCACGGCGTCACACTTTGCgctcttcagaacaggcaaaaaccttcctcACCaaatttaaccatgaggcagaatgaagagcGAACGTTGCGAAGCAACGGC
Mut primer 100bp-226	GCACGGCGTCACACTTTGCgctcttcagaacaggcaaaaaccttcctcTGGaaatttaaccatgaggcagaatgaagagcGAACGTTGCGAAGCAACGGC
Mut primer 100bp-227	GCACGGCGTCACACTTTGCgctcttcagaacaggcaaaaaccttcctcTACaaatttaaccatgaggcagaatgaagagcGAACGTTGCGAAGCAACGGC
Mut primer 100bp-228	GCACGGCGTCACACTTTGCgctcttcagaacaggcaaaaaccttcctcGTGaaatttaaccatgaggcagaatgaagagcGAACGTTGCGAAGCAACGGC
Mut primer 100bp-229	GCACGGCGTCACACTTTGCgctcttcacaggcaaaaaccttcctcgacGCCtttaaccatgaggcagaagattgaagagcGAACGTTGCGAAGCAACGGC
Mut primer 100bp-230	GCACGGCGTCACACTTTGCgctcttcacaggcaaaaaccttcctcgacAGAtttaaccatgaggcagaagattgaagagcGAACGTTGCGAAGCAACGGC
Mut primer 100bp-231	GCACGGCGTCACACTTTGCgctcttcacaggcaaaaaccttcctcgacAACtttaaccatgaggcagaagattgaagagcGAACGTTGCGAAGCAACGGC
Mut primer 100bp-232	GCACGGCGTCACACTTTGCgctcttcacaggcaaaaaccttcctcgacGACtttaaccatgaggcagaagattgaagagcGAACGTTGCGAAGCAACGGC
Mut primer 100bp-233	GCACGGCGTCACACTTTGCgctcttcacaggcaaaaaccttcctcgacTGCtttaaccatgaggcagaagattgaagagcGAACGTTGCGAAGCAACGGC
Mut primer 100bp-234	GCACGGCGTCACACTTTGCgctcttcacaggcaaaaaccttcctcgacGAGtttaaccatgaggcagaagattgaagagcGAACGTTGCGAAGCAACGGC
Mut primer 100bp-235	GCACGGCGTCACACTTTGCgctcttcacaggcaaaaaccttcctcgacCAGtttaaccatgaggcagaagattgaagagcGAACGTTGCGAAGCAACGGC
Mut primer 100bp-236	GCACGGCGTCACACTTTGCgctcttcacaggcaaaaaccttcctcgacGGCtttaaccatgaggcagaagattgaagagcGAACGTTGCGAAGCAACGGC
Mut primer 100bp-237	GCACGGCGTCACACTTTGCgctcttcacaggcaaaaaccttcctcgacCACtttaaccatgaggcagaagattgaagagcGAACGTTGCGAAGCAACGGC
Mut primer 100bp-238	GCACGGCGTCACACTTTGCgctcttcacaggcaaaaaccttcctcgacATCtttaaccatgaggcagaagattgaagagcGAACGTTGCGAAGCAACGGC
Mut primer 100bp-239	GCACGGCGTCACACTTTGCgctcttcacaggcaaaaaccttcctcgacCTGtttaaccatgaggcagaagattgaagagcGAACGTTGCGAAGCAACGGC
Mut primer 100bp-240	GCACGGCGTCACACTTTGCgctcttcacaggcaaaaaccttcctcgacATGtttaaccatgaggcagaagattgaagagcGAACGTTGCGAAGCAACGGC
Mut primer 100bp-241	GCACGGCGTCACACTTTGCgctcttcacaggcaaaaaccttcctcgacTTCtttaaccatgaggcagaagattgaagagcGAACGTTGCGAAGCAACGGC
Mut primer 100bp-242	GCACGGCGTCACACTTTGCgctcttcacaggcaaaaaccttcctcgacCCCtttaaccatgaggcagaagattgaagagcGAACGTTGCGAAGCAACGGC
Mut primer 100bp-243	GCACGGCGTCACACTTTGCgctcttcacaggcaaaaaccttcctcgacAGCtttaaccatgaggcagaagattgaagagcGAACGTTGCGAAGCAACGGC
Mut primer 100bp-244	GCACGGCGTCACACTTTGCgctcttcacaggcaaaaaccttcctcgacACCtttaaccatgaggcagaagattgaagagcGAACGTTGCGAAGCAACGGC
Mut primer 100bp-245	GCACGGCGTCACACTTTGCgctcttcacaggcaaaaaccttcctcgacTGGtttaaccatgaggcagaagattgaagagcGAACGTTGCGAAGCAACGGC
Mut primer 100bp-246	GCACGGCGTCACACTTTGCgctcttcacaggcaaaaaccttcctcgacTACtttaaccatgaggcagaagattgaagagcGAACGTTGCGAAGCAACGGC
Mut primer 100bp-247	GCACGGCGTCACACTTTGCgctcttcacaggcaaaaaccttcctcgacGTGtttaaccatgaggcagaagattgaagagcGAACGTTGCGAAGCAACGGC
Mut primer 100bp-248	GCACGGCGTCACACTTTGCgctcttcagcaaaaaccttcctcgacaaaGCCaaccatgaggcagaagatttgtgaagagcGAACGTTGCGAAGCAACGGC
Mut primer 100bp-249	GCACGGCGTCACACTTTGCgctcttcagcaaaaaccttcctcgacaaaAGAaaccatgaggcagaagatttgtgaagagcGAACGTTGCGAAGCAACGGC
Mut primer 100bp-250	GCACGGCGTCACACTTTGCgctcttcagcaaaaaccttcctcgacaaaAACaaccatgaggcagaagatttgtgaagagcGAACGTTGCGAAGCAACGGC
Mut primer 100bp-251	GCACGGCGTCACACTTTGCgctcttcagcaaaaaccttcctcgacaaaGACaaccatgaggcagaagatttgtgaagagcGAACGTTGCGAAGCAACGGC
Mut primer 100bp-252	GCACGGCGTCACACTTTGCgctcttcagcaaaaaccttcctcgacaaaTGCaaccatgaggcagaagatttgtgaagagcGAACGTTGCGAAGCAACGGC
Mut primer 100bp-253	GCACGGCGTCACACTTTGCgctcttcagcaaaaaccttcctcgacaaaGAGaaccatgaggcagaagatttgtgaagagcGAACGTTGCGAAGCAACGGC
Mut primer 100bp-254	GCACGGCGTCACACTTTGCgctcttcagcaaaaaccttcctcgacaaaCAGaaccatgaggcagaagatttgtgaagagcGAACGTTGCGAAGCAACGGC
Mut primer 100bp-255	GCACGGCGTCACACTTTGCgctcttcagcaaaaaccttcctcgacaaaGGCaaccatgaggcagaagatttgtgaagagcGAACGTTGCGAAGCAACGGC
Mut primer 100bp-256	GCACGGCGTCACACTTTGCgctcttcagcaaaaaccttcctcgacaaaCACaaccatgaggcagaagatttgtgaagagcGAACGTTGCGAAGCAACGGC
Mut primer 100bp-257	GCACGGCGTCACACTTTGCgctcttcagcaaaaaccttcctcgacaaaATCaaccatgaggcagaagatttgtgaagagcGAACGTTGCGAAGCAACGGC
Mut primer 100bp-258	GCACGGCGTCACACTTTGCgctcttcagcaaaaaccttcctcgacaaaCTGaaccatgaggcagaagatttgtgaagagcGAACGTTGCGAAGCAACGGC
Mut primer 100bp-259	GCACGGCGTCACACTTTGCgctcttcagcaaaaaccttcctcgacaaaAAGaaccatgaggcagaagatttgtgaagagcGAACGTTGCGAAGCAACGGC
Mut primer 100bp-260	GCACGGCGTCACACTTTGCgctcttcagcaaaaaccttcctcgacaaaATGaaccatgaggcagaagatttgtgaagagcGAACGTTGCGAAGCAACGGC
Mut primer 100bp-261	GCACGGCGTCACACTTTGCgctcttcagcaaaaaccttcctcgacaaaCCCaaccatgaggcagaagatttgtgaagagcGAACGTTGCGAAGCAACGGC
Mut primer 100bp-262	GCACGGCGTCACACTTTGCgctcttcagcaaaaaccttcctcgacaaaAGCaaccatgaggcagaagatttgtgaagagcGAACGTTGCGAAGCAACGGC
Mut primer 100bp-263	GCACGGCGTCACACTTTGCgctcttcagcaaaaaccttcctcgacaaaACCaaccatgaggcagaagatttgtgaagagcGAACGTTGCGAAGCAACGGC
Mut primer 100bp-264	GCACGGCGTCACACTTTGCgctcttcagcaaaaaccttcctcgacaaaTGGaaccatgaggcagaagatttgtgaagagcGAACGTTGCGAAGCAACGGC
Mut primer 100bp-265	GCACGGCGTCACACTTTGCgctcttcagcaaaaaccttcctcgacaaaTACaaccatgaggcagaagatttgtgaagagcGAACGTTGCGAAGCAACGGC
Mut primer 100bp-266	GCACGGCGTCACACTTTGCgctcttcagcaaaaaccttcctcgacaaaGTGaaccatgaggcagaagatttgtgaagagcGAACGTTGCGAAGCAACGGC
Mut primer 100bp-267	GCACGGCGTCACACTTTGCgctcttcaaaaaccttcctcgacaaatttGCCcatgaggcagaagatttgttttgaagagcGAACGTTGCGAAGCAACGGC
Mut primer 100bp-268	GCACGGCGTCACACTTTGCgctcttcaaaaaccttcctcgacaaatttAGAcatgaggcagaagatttgttttgaagagcGAACGTTGCGAAGCAACGGC
Mut primer 100bp-269	GCACGGCGTCACACTTTGCgctcttcaaaaaccttcctcgacaaatttGACcatgaggcagaagatttgttttgaagagcGAACGTTGCGAAGCAACGGC
Mut primer 100bp-270	GCACGGCGTCACACTTTGCgctcttcaaaaaccttcctcgacaaatttTGCcatgaggcagaagatttgttttgaagagcGAACGTTGCGAAGCAACGGC
Mut primer 100bp-271	GCACGGCGTCACACTTTGCgctcttcaaaaaccttcctcgacaaatttGAGcatgaggcagaagatttgttttgaagagcGAACGTTGCGAAGCAACGGC
Mut primer 100bp-272	GCACGGCGTCACACTTTGCgctcttcaaaaaccttcctcgacaaatttCAGcatgaggcagaagatttgttttgaagagcGAACGTTGCGAAGCAACGGC
Mut primer 100bp-273	GCACGGCGTCACACTTTGCgctcttcaaaaaccttcctcgacaaatttGGCcatgaggcagaagatttgttttgaagagcGAACGTTGCGAAGCAACGGC
Mut primer 100bp-274	GCACGGCGTCACACTTTGCgctcttcaaaaaccttcctcgacaaatttCACcatgaggcagaagatttgttttgaagagcGAACGTTGCGAAGCAACGGC
Mut primer 100bp-275	GCACGGCGTCACACTTTGCgctcttcaaaaaccttcctcgacaaatttATCcatgaggcagaagatttgttttgaagagcGAACGTTGCGAAGCAACGGC
Mut primer 100bp-276	GCACGGCGTCACACTTTGCgctcttcaaaaaccttcctcgacaaatttCTGcatgaggcagaagatttgttttgaagagcGAACGTTGCGAAGCAACGGC
Mut primer 100bp-277	GCACGGCGTCACACTTTGCgctcttcaaaaaccttcctcgacaaatttAAGcatgaggcagaagatttgttttgaagagcGAACGTTGCGAAGCAACGGC
Mut primer 100bp-278	GCACGGCGTCACACTTTGCgctcttcaaaaaccttcctcgacaaatttATGcatgaggcagaagatttgttttgaagagcGAACGTTGCGAAGCAACGGC
Mut primer 100bp-279	GCACGGCGTCACACTTTGCgctcttcaaaaaccttcctcgacaaatttTTCcatgaggcagaagatttgttttgaagagcGAACGTTGCGAAGCAACGGC
Mut primer 100bp-280	GCACGGCGTCACACTTTGCgctcttcaaaaaccttcctcgacaaatttCCCcatgaggcagaagatttgttttgaagagcGAACGTTGCGAAGCAACGGC
Mut primer 100bp-281	GCACGGCGTCACACTTTGCgctcttcaaaaaccttcctcgacaaatttAGCcatgaggcagaagatttgttttgaagagcGAACGTTGCGAAGCAACGGC
Mut primer 100bp-282	GCACGGCGTCACACTTTGCgctcttcaaaaaccttcctcgacaaatttACCcatgaggcagaagatttgttttgaagagcGAACGTTGCGAAGCAACGGC
Mut primer 100bp-283	GCACGGCGTCACACTTTGCgctcttcaaaaaccttcctcgacaaatttTGGcatgaggcagaagatttgttttgaagagcGAACGTTGCGAAGCAACGGC
Mut primer 100bp-284	GCACGGCGTCACACTTTGCgctcttcaaaaaccttcctcgacaaatttTACcatgaggcagaagatttgttttgaagagcGAACGTTGCGAAGCAACGGC
Mut primer 100bp-285	GCACGGCGTCACACTTTGCgctcttcaaaaaccttcctcgacaaatttGTGcatgaggcagaagatttgttttgaagagcGAACGTTGCGAAGCAACGGC
Mut primer 100bp-286	GCACGGCGTCACACTTTGCgctcttcaaccttcctcgacaaatttaacGCCgaggcagaagatttgttttattgaagagcGAACGTTGCGAAGCAACGGC
Mut primer 100bp-287	GCACGGCGTCACACTTTGCgctcttcaaccttcctcgacaaatttaacAGAgaggcagaagatttgttttattgaagagcGAACGTTGCGAAGCAACGGC
Mut primer 100bp-288	GCACGGCGTCACACTTTGCgctcttcaaccttcctcgacaaatttaacAACgaggcagaagatttgttttattgaagagcGAACGTTGCGAAGCAACGGC
Mut primer 100bp-289	GCACGGCGTCACACTTTGCgctcttcaaccttcctcgacaaatttaacGACgaggcagaagatttgttttattgaagagcGAACGTTGCGAAGCAACGGC
Mut primer 100bp-290	GCACGGCGTCACACTTTGCgctcttcaaccttcctcgacaaatttaacTGCgaggcagaagatttgttttattgaagagcGAACGTTGCGAAGCAACGGC
Mut primer 100bp-291	GCACGGCGTCACACTTTGCgctcttcaaccttcctcgacaaatttaacGAGgaggcagaagatttgttttattgaagagcGAACGTTGCGAAGCAACGGC
Mut primer 100bp-292	GCACGGCGTCACACTTTGCgctcttcaaccttcctcgacaaatttaacCAGgaggcagaagatttgttttattgaagagcGAACGTTGCGAAGCAACGGC
Mut primer 100bp-293	GCACGGCGTCACACTTTGCgctcttcaaccttcctcgacaaatttaacGGCgaggcagaagatttgttttattgaagagcGAACGTTGCGAAGCAACGGC
Mut primer 100bp-294	GCACGGCGTCACACTTTGCgctcttcaaccttcctcgacaaatttaacATCgaggcagaagatttgttttattgaagagcGAACGTTGCGAAGCAACGGC
Mut primer 100bp-295	GCACGGCGTCACACTTTGCgctcttcaaccttcctcgacaaatttaacCTGgaggcagaagatttgttttattgaagagcGAACGTTGCGAAGCAACGGC
Mut primer 100bp-296	GCACGGCGTCACACTTTGCgctcttcaaccttcctcgacaaatttaacAAGgaggcagaagatttgttttattgaagagcGAACGTTGCGAAGCAACGGC
Mut primer 100bp-297	GCACGGCGTCACACTTTGCgctcttcaaccttcctcgacaaatttaacATGgaggcagaagatttgttttattgaagagcGAACGTTGCGAAGCAACGGC
Mut primer 100bp-298	GCACGGCGTCACACTTTGCgctcttcaaccttcctcgacaaatttaacTTCgaggcagaagatttgttttattgaagagcGAACGTTGCGAAGCAACGGC
Mut primer 100bp-299	GCACGGCGTCACACTTTGCgctcttcaaccttcctcgacaaatttaacCCCgaggcagaagatttgttttattgaagagcGAACGTTGCGAAGCAACGGC
Mut primer 100bp-300	GCACGGCGTCACACTTTGCgctcttcaaccttcctcgacaaatttaacAGCgaggcagaagatttgttttattgaagagcGAACGTTGCGAAGCAACGGC
Mut primer 100bp-301	GCACGGCGTCACACTTTGCgctcttcaaccttcctcgacaaatttaacACCgaggcagaagatttgttttattgaagagcGAACGTTGCGAAGCAACGGC
Mut primer 100bp-302	GCACGGCGTCACACTTTGCgctcttcaaccttcctcgacaaatttaacTGGgaggcagaagatttgttttattgaagagcGAACGTTGCGAAGCAACGGC
Mut primer 100bp-303	GCACGGCGTCACACTTTGCgctcttcaaccttcctcgacaaatttaacTACgaggcagaagatttgttttattgaagagcGAACGTTGCGAAGCAACGGC
Mut primer 100bp-304	GCACGGCGTCACACTTTGCgctcttcaaccttcctcgacaaatttaacGTGgaggcagaagatttgttttattgaagagcGAACGTTGCGAAGCAACGGC
Mut primer 100bp-305	GCACGGCGTCACACTTTGCgctcttcattcctcgacaaatttaaccatGCCgcagaagatttgttttatcaatgaagagcGAACGTTGCGAAGCAACGGC
Mut primer 100bp-306	GCACGGCGTCACACTTTGCgctcttcattcctcgacaaatttaaccatAGAgcagaagatttgttttatcaatgaagagcGAACGTTGCGAAGCAACGGC
Mut primer 100bp-307	GCACGGCGTCACACTTTGCgctcttcattcctcgacaaatttaaccatAACgcagaagatttgttttatcaatgaagagcGAACGTTGCGAAGCAACGGC
Mut primer 100bp-308	GCACGGCGTCACACTTTGCgctcttcattcctcgacaaatttaaccatGACgcagaagatttgttttatcaatgaagagcGAACGTTGCGAAGCAACGGC
Mut primer 100bp-309	GCACGGCGTCACACTTTGCgctcttcattcctcgacaaatttaaccatTGCgcagaagatttgttttatcaatgaagagcGAACGTTGCGAAGCAACGGC
Mut primer 100bp-310	GCACGGCGTCACACTTTGCgctcttcattcctcgacaaatttaaccatCAGgcagaagatttgttttatcaatgaagagcGAACGTTGCGAAGCAACGGC
Mut primer 100bp-311	GCACGGCGTCACACTTTGCgctcttcattcctcgacaaatttaaccatGGCgcagaagatttgttttatcaatgaagagcGAACGTTGCGAAGCAACGGC
Mut primer 100bp-312	GCACGGCGTCACACTTTGCgctcttcattcctcgacaaatttaaccatCACgcagaagatttgttttatcaatgaagagcGAACGTTGCGAAGCAACGGC
Mut primer 100bp-313	GCACGGCGTCACACTTTGCgctcttcattcctcgacaaatttaaccatATCgcagaagatttgttttatcaatgaagagcGAACGTTGCGAAGCAACGGC
Mut primer 100bp-314	GCACGGCGTCACACTTTGCgctcttcattcctcgacaaatttaaccatCTGgcagaagatttgttttatcaatgaagagcGAACGTTGCGAAGCAACGGC
Mut primer 100bp-315	GCACGGCGTCACACTTTGCgctcttcattcctcgacaaatttaaccatAAGgcagaagatttgttttatcaatgaagagcGAACGTTGCGAAGCAACGGC
Mut primer 100bp-316	GCACGGCGTCACACTTTGCgctcttcattcctcgacaaatttaaccatATGgcagaagatttgttttatcaatgaagagcGAACGTTGCGAAGCAACGGC
Mut primer 100bp-317	GCACGGCGTCACACTTTGCgctcttcattcctcgacaaatttaaccatTTCgcagaagatttgttttatcaatgaagagcGAACGTTGCGAAGCAACGGC
Mut primer 100bp-318	GCACGGCGTCACACTTTGCgctcttcattcctcgacaaatttaaccatCCCgcagaagatttgttttatcaatgaagagcGAACGTTGCGAAGCAACGGC
Mut primer 100bp-319	GCACGGCGTCACACTTTGCgctcttcattcctcgacaaatttaaccatAGCgcagaagatttgttttatcaatgaagagcGAACGTTGCGAAGCAACGGC
Mut primer 100bp-320	GCACGGCGTCACACTTTGCgctcttcattcctcgacaaatttaaccatACCgcagaagatttgttttatcaatgaagagcGAACGTTGCGAAGCAACGGC
Mut primer 100bp-321	GCACGGCGTCACACTTTGCgctcttcattcctcgacaaatttaaccatTGGgcagaagatttgttttatcaatgaagagcGAACGTTGCGAAGCAACGGC
Mut primer 100bp-322	GCACGGCGTCACACTTTGCgctcttcattcctcgacaaatttaaccatTACgcagaagatttgttttatcaatgaagagcGAACGTTGCGAAGCAACGGC
Mut primer 100bp-323	GCACGGCGTCACACTTTGCgctcttcattcctcgacaaatttaaccatGTGgcagaagatttgttttatcaatgaagagcGAACGTTGCGAAGCAACGGC
Mut primer 100bp-324	GCACGGCGTCACACTTTGCgctcttcactcgacaaatttaaccatgagAGAgaagatttgttttatcaatcctgaagagcGAACGTTGCGAAGCAACGGC
Mut primer 100bp-325	GCACGGCGTCACACTTTGCgctcttcactcgacaaatttaaccatgagAACgaagatttgttttatcaatcctgaagagcGAACGTTGCGAAGCAACGGC
Mut primer 100bp-326	GCACGGCGTCACACTTTGCgctcttcactcgacaaatttaaccatgagGACgaagatttgttttatcaatcctgaagagcGAACGTTGCGAAGCAACGGC
Mut primer 100bp-327	GCACGGCGTCACACTTTGCgctcttcactcgacaaatttaaccatgagTGCgaagatttgttttatcaatcctgaagagcGAACGTTGCGAAGCAACGGC
Mut primer 100bp-328	GCACGGCGTCACACTTTGCgctcttcactcgacaaatttaaccatgagGAGgaagatttgttttatcaatcctgaagagcGAACGTTGCGAAGCAACGGC
Mut primer 100bp-329	GCACGGCGTCACACTTTGCgctcttcactcgacaaatttaaccatgagCAGgaagatttgttttatcaatcctgaagagcGAACGTTGCGAAGCAACGGC
Mut primer 100bp-330	GCACGGCGTCACACTTTGCgctcttcactcgacaaatttaaccatgagGGCgaagatttgttttatcaatcctgaagagcGAACGTTGCGAAGCAACGGC
Mut primer 100bp-331	GCACGGCGTCACACTTTGCgctcttcactcgacaaatttaaccatgagCACgaagatttgttttatcaatcctgaagagcGAACGTTGCGAAGCAACGGC
Mut primer 100bp-332	GCACGGCGTCACACTTTGCgctcttcactcgacaaatttaaccatgagATCgaagatttgttttatcaatcctgaagagcGAACGTTGCGAAGCAACGGC
Mut primer 100bp-333	GCACGGCGTCACACTTTGCgctcttcactcgacaaatttaaccatgagCTGgaagatttgttttatcaatcctgaagagcGAACGTTGCGAAGCAACGGC
Mut primer 100bp-334	GCACGGCGTCACACTTTGCgctcttcactcgacaaatttaaccatgagAAGgaagatttgttttatcaatcctgaagagcGAACGTTGCGAAGCAACGGC
Mut primer 100bp-335	GCACGGCGTCACACTTTGCgctcttcactcgacaaatttaaccatgagATGgaagatttgttttatcaatcctgaagagcGAACGTTGCGAAGCAACGGC
Mut primer 100bp-336	GCACGGCGTCACACTTTGCgctcttcactcgacaaatttaaccatgagTTCgaagatttgttttatcaatcctgaagagcGAACGTTGCGAAGCAACGGC
Mut primer 100bp-337	GCACGGCGTCACACTTTGCgctcttcactcgacaaatttaaccatgagCCCgaagatttgttttatcaatcctgaagagcGAACGTTGCGAAGCAACGGC
Mut primer 100bp-338	GCACGGCGTCACACTTTGCgctcttcactcgacaaatttaaccatgagAGCgaagatttgttttatcaatcctgaagagcGAACGTTGCGAAGCAACGGC
Mut primer 100bp-339	GCACGGCGTCACACTTTGCgctcttcactcgacaaatttaaccatgagACCgaagatttgttttatcaatcctgaagagcGAACGTTGCGAAGCAACGGC
Mut primer 100bp-340	GCACGGCGTCACACTTTGCgctcttcactcgacaaatttaaccatgagTGGgaagatttgttttatcaatcctgaagagcGAACGTTGCGAAGCAACGGC
Mut primer 100bp-341	GCACGGCGTCACACTTTGCgctcttcactcgacaaatttaaccatgagTACgaagatttgttttatcaatcctgaagagcGAACGTTGCGAAGCAACGGC
Mut primer 100bp-342	GCACGGCGTCACACTTTGCgctcttcactcgacaaatttaaccatgagGTGgaagatttgttttatcaatcctgaagagcGAACGTTGCGAAGCAACGGC
Mut primer 100bp-343	GCACGGCGTCACACTTTGCgctcttcagacaaatttaaccatgaggcaGCCgatttgttttatcaatccagttgaagagcGAACGTTGCGAAGCAACGGC
Mut primer 100bp-344	GCACGGCGTCACACTTTGCgctcttcagacaaatttaaccatgaggcaAGAgatttgttttatcaatccagttgaagagcGAACGTTGCGAAGCAACGGC
Mut primer 100bp-345	GCACGGCGTCACACTTTGCgctcttcagacaaatttaaccatgaggcaAACgatttgttttatcaatccagttgaagagcGAACGTTGCGAAGCAACGGC
Mut primer 100bp-346	GCACGGCGTCACACTTTGCgctcttcagacaaatttaaccatgaggcaGACgatttgttttatcaatccagttgaagagcGAACGTTGCGAAGCAACGGC
Mut primer 100bp-347	GCACGGCGTCACACTTTGCgctcttcagacaaatttaaccatgaggcaTGCgatttgttttatcaatccagttgaagagcGAACGTTGCGAAGCAACGGC
Mut primer 100bp-348	GCACGGCGTCACACTTTGCgctcttcagacaaatttaaccatgaggcaCAGgatttgttttatcaatccagttgaagagcGAACGTTGCGAAGCAACGGC
Mut primer 100bp-349	GCACGGCGTCACACTTTGCgctcttcagacaaatttaaccatgaggcaGGCgatttgttttatcaatccagttgaagagcGAACGTTGCGAAGCAACGGC
Mut primer 100bp-350	GCACGGCGTCACACTTTGCgctcttcagacaaatttaaccatgaggcaCACgatttgttttatcaatccagttgaagagcGAACGTTGCGAAGCAACGGC
Mut primer 100bp-351	GCACGGCGTCACACTTTGCgctcttcagacaaatttaaccatgaggcaATCgatttgttttatcaatccagttgaagagcGAACGTTGCGAAGCAACGGC
Mut primer 100bp-352	GCACGGCGTCACACTTTGCgctcttcagacaaatttaaccatgaggcaCTGgatttgttttatcaatccagttgaagagcGAACGTTGCGAAGCAACGGC
Mut primer 100bp-353	GCACGGCGTCACACTTTGCgctcttcagacaaatttaaccatgaggcaAAGgatttgttttatcaatccagttgaagagcGAACGTTGCGAAGCAACGGC
Mut primer 100bp-354	GCACGGCGTCACACTTTGCgctcttcagacaaatttaaccatgaggcaATGgatttgttttatcaatccagttgaagagcGAACGTTGCGAAGCAACGGC
Mut primer 100bp-355	GCACGGCGTCACACTTTGCgctcttcagacaaatttaaccatgaggcaTTCgatttgttttatcaatccagttgaagagcGAACGTTGCGAAGCAACGGC
Mut primer 100bp-356	GCACGGCGTCACACTTTGCgctcttcagacaaatttaaccatgaggcaCCCgatttgttttatcaatccagttgaagagcGAACGTTGCGAAGCAACGGC
Mut primer 100bp-357	GCACGGCGTCACACTTTGCgctcttcagacaaatttaaccatgaggcaAGCgatttgttttatcaatccagttgaagagcGAACGTTGCGAAGCAACGGC
Mut primer 100bp-358	GCACGGCGTCACACTTTGCgctcttcagacaaatttaaccatgaggcaACCgatttgttttatcaatccagttgaagagcGAACGTTGCGAAGCAACGGC
Mut primer 100bp-359	GCACGGCGTCACACTTTGCgctcttcagacaaatttaaccatgaggcaTGGgatttgttttatcaatccagttgaagagcGAACGTTGCGAAGCAACGGC
Mut primer 100bp-360	GCACGGCGTCACACTTTGCgctcttcagacaaatttaaccatgaggcaTACgatttgttttatcaatccagttgaagagcGAACGTTGCGAAGCAACGGC
Mut primer 100bp-361	GCACGGCGTCACACTTTGCgctcttcagacaaatttaaccatgaggcaGTGgatttgttttatcaatccagttgaagagcGAACGTTGCGAAGCAACGGC
Mut primer 100bp-362	GCACGGCGTCACACTTTGCgctcttcaaaatttaaccatgaggcagaaGCCttgttttatcaatccagtctctgaagagcGAACGTTGCGAAGCAACGGC
Mut primer 100bp-363	GCACGGCGTCACACTTTGCgctcttcaaaatttaaccatgaggcagaaAGAttgttttatcaatccagtctctgaagagcGAACGTTGCGAAGCAACGGC
Mut primer 100bp-364	GCACGGCGTCACACTTTGCgctcttcaaaatttaaccatgaggcagaaAACttgttttatcaatccagtctctgaagagcGAACGTTGCGAAGCAACGGC
Mut primer 100bp-365	GCACGGCGTCACACTTTGCgctcttcaaaatttaaccatgaggcagaaTGCttgttttatcaatccagtctctgaagagcGAACGTTGCGAAGCAACGGC
Mut primer 100bp-366	GCACGGCGTCACACTTTGCgctcttcaaaatttaaccatgaggcagaaGAGttgttttatcaatccagtctctgaagagcGAACGTTGCGAAGCAACGGC
Mut primer 100bp-367	GCACGGCGTCACACTTTGCgctcttcaaaatttaaccatgaggcagaaCAGttgttttatcaatccagtctctgaagagcGAACGTTGCGAAGCAACGGC
Mut primer 100bp-368	GCACGGCGTCACACTTTGCgctcttcaaaatttaaccatgaggcagaaGGCttgttttatcaatccagtctctgaagagcGAACGTTGCGAAGCAACGGC
Mut primer 100bp-369	GCACGGCGTCACACTTTGCgctcttcaaaatttaaccatgaggcagaaCACttgttttatcaatccagtctctgaagagcGAACGTTGCGAAGCAACGGC
Mut primer 100bp-370	GCACGGCGTCACACTTTGCgctcttcaaaatttaaccatgaggcagaaATCttgttttatcaatccagtctctgaagagcGAACGTTGCGAAGCAACGGC
Mut primer 100bp-371	GCACGGCGTCACACTTTGCgctcttcaaaatttaaccatgaggcagaaCTGttgttttatcaatccagtctctgaagagcGAACGTTGCGAAGCAACGGC
Mut primer 100bp-372	GCACGGCGTCACACTTTGCgctcttcaaaatttaaccatgaggcagaaAAGttgttttatcaatccagtctctgaagagcGAACGTTGCGAAGCAACGGC
Mut primer 100bp-373	GCACGGCGTCACACTTTGCgctcttcaaaatttaaccatgaggcagaaATGttgttttatcaatccagtctctgaagagcGAACGTTGCGAAGCAACGGC
Mut primer 100bp-374	GCACGGCGTCACACTTTGCgctcttcaaaatttaaccatgaggcagaaTTCttgttttatcaatccagtctctgaagagcGAACGTTGCGAAGCAACGGC
Mut primer 100bp-375	GCACGGCGTCACACTTTGCgctcttcaaaatttaaccatgaggcagaaCCCttgttttatcaatccagtctctgaagagcGAACGTTGCGAAGCAACGGC
Mut primer 100bp-376	GCACGGCGTCACACTTTGCgctcttcaaaatttaaccatgaggcagaaAGCttgttttatcaatccagtctctgaagagcGAACGTTGCGAAGCAACGGC
Mut primer 100bp-377	GCACGGCGTCACACTTTGCgctcttcaaaatttaaccatgaggcagaaACCttgttttatcaatccagtctctgaagagcGAACGTTGCGAAGCAACGGC
Mut primer 100bp-378	GCACGGCGTCACACTTTGCgctcttcaaaatttaaccatgaggcagaaTGGttgttttatcaatccagtctctgaagagcGAACGTTGCGAAGCAACGGC
Mut primer 100bp-379	GCACGGCGTCACACTTTGCgctcttcaaaatttaaccatgaggcagaaTACttgttttatcaatccagtctctgaagagcGAACGTTGCGAAGCAACGGC
Mut primer 100bp-380	GCACGGCGTCACACTTTGCgctcttcaaaatttaaccatgaggcagaaGTGttgttttatcaatccagtctctgaagagcGAACGTTGCGAAGCAACGGC
Mut primer 100bp-381	GCACGGCGTCACACTTTGCgctcttcatttaaccatgaggcagaagatGCCttttatcaatccagtctcgcttgaagagcGAACGTTGCGAAGCAACGGC
Mut primer 100bp-382	GCACGGCGTCACACTTTGCgctcttcatttaaccatgaggcagaagatAGAttttatcaatccagtctcgcttgaagagcGAACGTTGCGAAGCAACGGC
Mut primer 100bp-383	GCACGGCGTCACACTTTGCgctcttcatttaaccatgaggcagaagatAACttttatcaatccagtctcgcttgaagagcGAACGTTGCGAAGCAACGGC
Mut primer 100bp-384	GCACGGCGTCACACTTTGCgctcttcatttaaccatgaggcagaagatGACttttatcaatccagtctcgcttgaagagcGAACGTTGCGAAGCAACGGC
Mut primer 100bp-385	GCACGGCGTCACACTTTGCgctcttcatttaaccatgaggcagaagatTGCttttatcaatccagtctcgcttgaagagcGAACGTTGCGAAGCAACGGC
Mut primer 100bp-386	GCACGGCGTCACACTTTGCgctcttcatttaaccatgaggcagaagatGAGttttatcaatccagtctcgcttgaagagcGAACGTTGCGAAGCAACGGC
Mut primer 100bp-387	GCACGGCGTCACACTTTGCgctcttcatttaaccatgaggcagaagatCAGttttatcaatccagtctcgcttgaagagcGAACGTTGCGAAGCAACGGC
Mut primer 100bp-388	GCACGGCGTCACACTTTGCgctcttcatttaaccatgaggcagaagatGGCttttatcaatccagtctcgcttgaagagcGAACGTTGCGAAGCAACGGC
Mut primer 100bp-389	GCACGGCGTCACACTTTGCgctcttcatttaaccatgaggcagaagatCACttttatcaatccagtctcgcttgaagagcGAACGTTGCGAAGCAACGGC
Mut primer 100bp-390	GCACGGCGTCACACTTTGCgctcttcatttaaccatgaggcagaagatATCttttatcaatccagtctcgcttgaagagcGAACGTTGCGAAGCAACGGC
Mut primer 100bp-391	GCACGGCGTCACACTTTGCgctcttcatttaaccatgaggcagaagatAAGttttatcaatccagtctcgcttgaagagcGAACGTTGCGAAGCAACGGC
Mut primer 100bp-392	GCACGGCGTCACACTTTGCgctcttcatttaaccatgaggcagaagatATGttttatcaatccagtctcgcttgaagagcGAACGTTGCGAAGCAACGGC
Mut primer 100bp-393	GCACGGCGTCACACTTTGCgctcttcatttaaccatgaggcagaagatTTCttttatcaatccagtctcgcttgaagagcGAACGTTGCGAAGCAACGGC
Mut primer 100bp-394	GCACGGCGTCACACTTTGCgctcttcatttaaccatgaggcagaagatCCCttttatcaatccagtctcgcttgaagagcGAACGTTGCGAAGCAACGGC
Mut primer 100bp-395	GCACGGCGTCACACTTTGCgctcttcatttaaccatgaggcagaagatAGCttttatcaatccagtctcgcttgaagagcGAACGTTGCGAAGCAACGGC
Mut primer 100bp-396	GCACGGCGTCACACTTTGCgctcttcatttaaccatgaggcagaagatACCttttatcaatccagtctcgcttgaagagcGAACGTTGCGAAGCAACGGC
Mut primer 100bp-397	GCACGGCGTCACACTTTGCgctcttcatttaaccatgaggcagaagatTGGttttatcaatccagtctcgcttgaagagcGAACGTTGCGAAGCAACGGC
Mut primer 100bp-398	GCACGGCGTCACACTTTGCgctcttcatttaaccatgaggcagaagatTACttttatcaatccagtctcgcttgaagagcGAACGTTGCGAAGCAACGGC
Mut primer 100bp-399	GCACGGCGTCACACTTTGCgctcttcatttaaccatgaggcagaagatGTGttttatcaatccagtctcgcttgaagagcGAACGTTGCGAAGCAACGGC
Mut primer 100bp-400	GCACGGCGTCACACTTTGCgctcttcaaaccatgaggcagaagatttgGCCtatcaatccagtctcgcttcctgaagagcGAACGTTGCGAAGCAACGGC
Mut primer 100bp-401	GCACGGCGTCACACTTTGCgctcttcaaaccatgaggcagaagatttgAGAtatcaatccagtctcgcttcctgaagagcGAACGTTGCGAAGCAACGGC
Mut primer 100bp-402	GCACGGCGTCACACTTTGCgctcttcaaaccatgaggcagaagatttgAACtatcaatccagtctcgcttcctgaagagcGAACGTTGCGAAGCAACGGC
Mut primer 100bp-403	GCACGGCGTCACACTTTGCgctcttcaaaccatgaggcagaagatttgGACtatcaatccagtctcgcttcctgaagagcGAACGTTGCGAAGCAACGGC
Mut primer 100bp-404	GCACGGCGTCACACTTTGCgctcttcaaaccatgaggcagaagatttgTGCtatcaatccagtctcgcttcctgaagagcGAACGTTGCGAAGCAACGGC
Mut primer 100bp-405	GCACGGCGTCACACTTTGCgctcttcaaaccatgaggcagaagatttgGAGtatcaatccagtctcgcttcctgaagagcGAACGTTGCGAAGCAACGGC
Mut primer 100bp-406	GCACGGCGTCACACTTTGCgctcttcaaaccatgaggcagaagatttgCAGtatcaatccagtctcgcttcctgaagagcGAACGTTGCGAAGCAACGGC
Mut primer 100bp-407	GCACGGCGTCACACTTTGCgctcttcaaaccatgaggcagaagatttgGGCtatcaatccagtctcgcttcctgaagagcGAACGTTGCGAAGCAACGGC
Mut primer 100bp-408	GCACGGCGTCACACTTTGCgctcttcaaaccatgaggcagaagatttgCACtatcaatccagtctcgcttcctgaagagcGAACGTTGCGAAGCAACGGC
Mut primer 100bp-409	GCACGGCGTCACACTTTGCgctcttcaaaccatgaggcagaagatttgATCtatcaatccagtctcgcttcctgaagagcGAACGTTGCGAAGCAACGGC
Mut primer 100bp-410	GCACGGCGTCACACTTTGCgctcttcaaaccatgaggcagaagatttgCTGtatcaatccagtctcgcttcctgaagagcGAACGTTGCGAAGCAACGGC
Mut primer 100bp-411	GCACGGCGTCACACTTTGCgctcttcaaaccatgaggcagaagatttgAAGtatcaatccagtctcgcttcctgaagagcGAACGTTGCGAAGCAACGGC
Mut primer 100bp-412	GCACGGCGTCACACTTTGCgctcttcaaaccatgaggcagaagatttgATGtatcaatccagtctcgcttcctgaagagcGAACGTTGCGAAGCAACGGC
Mut primer 100bp-413	GCACGGCGTCACACTTTGCgctcttcaaaccatgaggcagaagatttgCCCtatcaatccagtctcgcttcctgaagagcGAACGTTGCGAAGCAACGGC
Mut primer 100bp-414	GCACGGCGTCACACTTTGCgctcttcaaaccatgaggcagaagatttgAGCtatcaatccagtctcgcttcctgaagagcGAACGTTGCGAAGCAACGGC
Mut primer 100bp-415	GCACGGCGTCACACTTTGCgctcttcaaaccatgaggcagaagatttgACCtatcaatccagtctcgcttcctgaagagcGAACGTTGCGAAGCAACGGC
Mut primer 100bp-416	GCACGGCGTCACACTTTGCgctcttcaaaccatgaggcagaagatttgTGGtatcaatccagtctcgcttcctgaagagcGAACGTTGCGAAGCAACGGC
Mut primer 100bp-417	GCACGGCGTCACACTTTGCgctcttcaaaccatgaggcagaagatttgTACtatcaatccagtctcgcttcctgaagagcGAACGTTGCGAAGCAACGGC
Mut primer 100bp-418	GCACGGCGTCACACTTTGCgctcttcaaaccatgaggcagaagatttgGTGtatcaatccagtctcgcttcctgaagagcGAACGTTGCGAAGCAACGGC
Mut primer 100bp-419	GCACGGCGTCACACTTTGCgctcttcacatgaggcagaagatttgtttGCCcaatccagtctcgcttcctggtgaagagcGAACGTTGCGAAGCAACGGC
Mut primer 100bp-420	GCACGGCGTCACACTTTGCgctcttcacatgaggcagaagatttgtttAGAcaatccagtctcgcttcctggtgaagagcGAACGTTGCGAAGCAACGGC
Mut primer 100bp-421	GCACGGCGTCACACTTTGCgctcttcacatgaggcagaagatttgtttAACcaatccagtctcgcttcctggtgaagagcGAACGTTGCGAAGCAACGGC
Mut primer 100bp-422	GCACGGCGTCACACTTTGCgctcttcacatgaggcagaagatttgtttGACcaatccagtctcgcttcctggtgaagagcGAACGTTGCGAAGCAACGGC
Mut primer 100bp-423	GCACGGCGTCACACTTTGCgctcttcacatgaggcagaagatttgtttTGCcaatccagtctcgcttcctggtgaagagcGAACGTTGCGAAGCAACGGC
Mut primer 100bp-424	GCACGGCGTCACACTTTGCgctcttcacatgaggcagaagatttgtttGAGcaatccagtctcgcttcctggtgaagagcGAACGTTGCGAAGCAACGGC
Mut primer 100bp-425	GCACGGCGTCACACTTTGCgctcttcacatgaggcagaagatttgtttCAGcaatccagtctcgcttcctggtgaagagcGAACGTTGCGAAGCAACGGC
Mut primer 100bp-426	GCACGGCGTCACACTTTGCgctcttcacatgaggcagaagatttgtttGGCcaatccagtctcgcttcctggtgaagagcGAACGTTGCGAAGCAACGGC
Mut primer 100bp-427	GCACGGCGTCACACTTTGCgctcttcacatgaggcagaagatttgtttCACcaatccagtctcgcttcctggtgaagagcGAACGTTGCGAAGCAACGGC
Mut primer 100bp-428	GCACGGCGTCACACTTTGCgctcttcacatgaggcagaagatttgtttATCcaatccagtctcgcttcctggtgaagagcGAACGTTGCGAAGCAACGGC
Mut primer 100bp-429	GCACGGCGTCACACTTTGCgctcttcacatgaggcagaagatttgtttCTGcaatccagtctcgcttcctggtgaagagcGAACGTTGCGAAGCAACGGC
Mut primer 100bp-430	GCACGGCGTCACACTTTGCgctcttcacatgaggcagaagatttgtttAAGcaatccagtctcgcttcctggtgaagagcGAACGTTGCGAAGCAACGGC
Mut primer 100bp-431	GCACGGCGTCACACTTTGCgctcttcacatgaggcagaagatttgtttATGcaatccagtctcgcttcctggtgaagagcGAACGTTGCGAAGCAACGGC
Mut primer 100bp-432	GCACGGCGTCACACTTTGCgctcttcacatgaggcagaagatttgtttTTCcaatccagtctcgcttcctggtgaagagcGAACGTTGCGAAGCAACGGC
Mut primer 100bp-433	GCACGGCGTCACACTTTGCgctcttcacatgaggcagaagatttgtttCCCcaatccagtctcgcttcctggtgaagagcGAACGTTGCGAAGCAACGGC
Mut primer 100bp-434	GCACGGCGTCACACTTTGCgctcttcacatgaggcagaagatttgtttAGCcaatccagtctcgcttcctggtgaagagcGAACGTTGCGAAGCAACGGC
Mut primer 100bp-435	GCACGGCGTCACACTTTGCgctcttcacatgaggcagaagatttgtttACCcaatccagtctcgcttcctggtgaagagcGAACGTTGCGAAGCAACGGC
Mut primer 100bp-436	GCACGGCGTCACACTTTGCgctcttcacatgaggcagaagatttgtttTGGcaatccagtctcgcttcctggtgaagagcGAACGTTGCGAAGCAACGGC
Mut primer 100bp-437	GCACGGCGTCACACTTTGCgctcttcacatgaggcagaagatttgtttGTGcaatccagtctcgcttcctggtgaagagcGAACGTTGCGAAGCAACGGC
Mut primer 100bp-438	GCACGGCGTCACACTTTGCgctcttcagaggcagaagatttgttttatGCCtccagtctcgcttcctggaattgaagagcGAACGTTGCGAAGCAACGGC
Mut primer 100bp-439	GCACGGCGTCACACTTTGCgctcttcagaggcagaagatttgttttatAGAtccagtctcgcttcctggaattgaagagcGAACGTTGCGAAGCAACGGC
Mut primer 100bp-440	GCACGGCGTCACACTTTGCgctcttcagaggcagaagatttgttttatAACtccagtctcgcttcctggaattgaagagcGAACGTTGCGAAGCAACGGC
Mut primer 100bp-441	GCACGGCGTCACACTTTGCgctcttcagaggcagaagatttgttttatGACtccagtctcgcttcctggaattgaagagcGAACGTTGCGAAGCAACGGC
Mut primer 100bp-442	GCACGGCGTCACACTTTGCgctcttcagaggcagaagatttgttttatTGCtccagtctcgcttcctggaattgaagagcGAACGTTGCGAAGCAACGGC
Mut primer 100bp-443	GCACGGCGTCACACTTTGCgctcttcagaggcagaagatttgttttatGAGtccagtctcgcttcctggaattgaagagcGAACGTTGCGAAGCAACGGC
Mut primer 100bp-444	GCACGGCGTCACACTTTGCgctcttcagaggcagaagatttgttttatGGCtccagtctcgcttcctggaattgaagagcGAACGTTGCGAAGCAACGGC
Mut primer 100bp-445	GCACGGCGTCACACTTTGCgctcttcagaggcagaagatttgttttatCACtccagtctcgcttcctggaattgaagagcGAACGTTGCGAAGCAACGGC
Mut primer 100bp-446	GCACGGCGTCACACTTTGCgctcttcagaggcagaagatttgttttatATCtccagtctcgcttcctggaattgaagagcGAACGTTGCGAAGCAACGGC
Mut primer 100bp-447	GCACGGCGTCACACTTTGCgctcttcagaggcagaagatttgttttatCTGtccagtctcgcttcctggaattgaagagcGAACGTTGCGAAGCAACGGC
Mut primer 100bp-448	GCACGGCGTCACACTTTGCgctcttcagaggcagaagatttgttttatAAGtccagtctcgcttcctggaattgaagagcGAACGTTGCGAAGCAACGGC
Mut primer 100bp-449	GCACGGCGTCACACTTTGCgctcttcagaggcagaagatttgttttatATGtccagtctcgcttcctggaattgaagagcGAACGTTGCGAAGCAACGGC
Mut primer 100bp-450	GCACGGCGTCACACTTTGCgctcttcagaggcagaagatttgttttatTTCtccagtctcgcttcctggaattgaagagcGAACGTTGCGAAGCAACGGC
Mut primer 100bp-451	GCACGGCGTCACACTTTGCgctcttcagaggcagaagatttgttttatCCCtccagtctcgcttcctggaattgaagagcGAACGTTGCGAAGCAACGGC
Mut primer 100bp-452	GCACGGCGTCACACTTTGCgctcttcagaggcagaagatttgttttatAGCtccagtctcgcttcctggaattgaagagcGAACGTTGCGAAGCAACGGC
Mut primer 100bp-453	GCACGGCGTCACACTTTGCgctcttcagaggcagaagatttgttttatACCtccagtctcgcttcctggaattgaagagcGAACGTTGCGAAGCAACGGC
Mut primer 100bp-454	GCACGGCGTCACACTTTGCgctcttcagaggcagaagatttgttttatTGGtccagtctcgcttcctggaattgaagagcGAACGTTGCGAAGCAACGGC
Mut primer 100bp-455	GCACGGCGTCACACTTTGCgctcttcagaggcagaagatttgttttatTACtccagtctcgcttcctggaattgaagagcGAACGTTGCGAAGCAACGGC
Mut primer 100bp-456	GCACGGCGTCACACTTTGCgctcttcagaggcagaagatttgttttatGTGtccagtctcgcttcctggaattgaagagcGAACGTTGCGAAGCAACGGC
Mut primer 100bp-457	GCACGGCGTCACACTTTGCgctcttcagcagaagatttgttttatcaaGCCagtctcgcttcctggaattactgaagagcGAACGTTGCGAAGCAACGGC
Mut primer 100bp-458	GCACGGCGTCACACTTTGCgctcttcagcagaagatttgttttatcaaAGAagtctcgcttcctggaattactgaagagcGAACGTTGCGAAGCAACGGC
Mut primer 100bp-459	GCACGGCGTCACACTTTGCgctcttcagcagaagatttgttttatcaaAACagtctcgcttcctggaattactgaagagcGAACGTTGCGAAGCAACGGC
Mut primer 100bp-460	GCACGGCGTCACACTTTGCgctcttcagcagaagatttgttttatcaaGACagtctcgcttcctggaattactgaagagcGAACGTTGCGAAGCAACGGC
Mut primer 100bp-461	GCACGGCGTCACACTTTGCgctcttcagcagaagatttgttttatcaaTGCagtctcgcttcctggaattactgaagagcGAACGTTGCGAAGCAACGGC
Mut primer 100bp-462	GCACGGCGTCACACTTTGCgctcttcagcagaagatttgttttatcaaGAGagtctcgcttcctggaattactgaagagcGAACGTTGCGAAGCAACGGC
Mut primer 100bp-463	GCACGGCGTCACACTTTGCgctcttcagcagaagatttgttttatcaaCAGagtctcgcttcctggaattactgaagagcGAACGTTGCGAAGCAACGGC
Mut primer 100bp-464	GCACGGCGTCACACTTTGCgctcttcagcagaagatttgttttatcaaGGCagtctcgcttcctggaattactgaagagcGAACGTTGCGAAGCAACGGC
Mut primer 100bp-465	GCACGGCGTCACACTTTGCgctcttcagcagaagatttgttttatcaaCACagtctcgcttcctggaattactgaagagcGAACGTTGCGAAGCAACGGC
Mut primer 100bp-466	GCACGGCGTCACACTTTGCgctcttcagcagaagatttgttttatcaaATCagtctcgcttcctggaattactgaagagcGAACGTTGCGAAGCAACGGC
Mut primer 100bp-467	GCACGGCGTCACACTTTGCgctcttcagcagaagatttgttttatcaaCTGagtctcgcttcctggaattactgaagagcGAACGTTGCGAAGCAACGGC
Mut primer 100bp-468	GCACGGCGTCACACTTTGCgctcttcagcagaagatttgttttatcaaAAGagtctcgcttcctggaattactgaagagcGAACGTTGCGAAGCAACGGC
Mut primer 100bp-469	GCACGGCGTCACACTTTGCgctcttcagcagaagatttgttttatcaaATGagtctcgcttcctggaattactgaagagcGAACGTTGCGAAGCAACGGC
Mut primer 100bp-470	GCACGGCGTCACACTTTGCgctcttcagcagaagatttgttttatcaaTTCagtctcgcttcctggaattactgaagagcGAACGTTGCGAAGCAACGGC
Mut primer 100bp-471	GCACGGCGTCACACTTTGCgctcttcagcagaagatttgttttatcaaCCCagtctcgcttcctggaattactgaagagcGAACGTTGCGAAGCAACGGC
Mut primer 100bp-472	GCACGGCGTCACACTTTGCgctcttcagcagaagatttgttttatcaaACCagtctcgcttcctggaattactgaagagcGAACGTTGCGAAGCAACGGC
Mut primer 100bp-473	GCACGGCGTCACACTTTGCgctcttcagcagaagatttgttttatcaaTGGagtctcgcttcctggaattactgaagagcGAACGTTGCGAAGCAACGGC
Mut primer 100bp-474	GCACGGCGTCACACTTTGCgctcttcagcagaagatttgttttatcaaTACagtctcgcttcctggaattactgaagagcGAACGTTGCGAAGCAACGGC
Mut primer 100bp-475	GCACGGCGTCACACTTTGCgctcttcagcagaagatttgttttatcaaGTGagtctcgcttcctggaattactgaagagcGAACGTTGCGAAGCAACGGC
Mut primer 100bp-476	GCACGGCGTCACACTTTGCgctcttcagaagatttgttttatcaatccGCCctcgcttcctggaattacaactgaagagcGAACGTTGCGAAGCAACGGC
Mut primer 100bp-477	GCACGGCGTCACACTTTGCgctcttcagaagatttgttttatcaatccAGActcgcttcctggaattacaactgaagagcGAACGTTGCGAAGCAACGGC
Mut primer 100bp-478	GCACGGCGTCACACTTTGCgctcttcagaagatttgttttatcaatccAACctcgcttcctggaattacaactgaagagcGAACGTTGCGAAGCAACGGC
Mut primer 100bp-479	GCACGGCGTCACACTTTGCgctcttcagaagatttgttttatcaatccGACctcgcttcctggaattacaactgaagagcGAACGTTGCGAAGCAACGGC
Mut primer 100bp-480	GCACGGCGTCACACTTTGCgctcttcagaagatttgttttatcaatccTGCctcgcttcctggaattacaactgaagagcGAACGTTGCGAAGCAACGGC
Mut primer 100bp-481	GCACGGCGTCACACTTTGCgctcttcagaagatttgttttatcaatccGAGctcgcttcctggaattacaactgaagagcGAACGTTGCGAAGCAACGGC
Mut primer 100bp-482	GCACGGCGTCACACTTTGCgctcttcagaagatttgttttatcaatccCAGctcgcttcctggaattacaactgaagagcGAACGTTGCGAAGCAACGGC
Mut primer 100bp-483	GCACGGCGTCACACTTTGCgctcttcagaagatttgttttatcaatccGGCctcgcttcctggaattacaactgaagagcGAACGTTGCGAAGCAACGGC
Mut primer 100bp-484	GCACGGCGTCACACTTTGCgctcttcagaagatttgttttatcaatccCACctcgcttcctggaattacaactgaagagcGAACGTTGCGAAGCAACGGC
Mut primer 100bp-485	GCACGGCGTCACACTTTGCgctcttcagaagatttgttttatcaatccATCctcgcttcctggaattacaactgaagagcGAACGTTGCGAAGCAACGGC
Mut primer 100bp-486	GCACGGCGTCACACTTTGCgctcttcagaagatttgttttatcaatccCTGctcgcttcctggaattacaactgaagagcGAACGTTGCGAAGCAACGGC
Mut primer 100bp-487	GCACGGCGTCACACTTTGCgctcttcagaagatttgttttatcaatccAAGctcgcttcctggaattacaactgaagagcGAACGTTGCGAAGCAACGGC
Mut primer 100bp-488	GCACGGCGTCACACTTTGCgctcttcagaagatttgttttatcaatccATGctcgcttcctggaattacaactgaagagcGAACGTTGCGAAGCAACGGC
Mut primer 100bp-489	GCACGGCGTCACACTTTGCgctcttcagaagatttgttttatcaatccTTCctcgcttcctggaattacaactgaagagcGAACGTTGCGAAGCAACGGC
Mut primer 100bp-490	GCACGGCGTCACACTTTGCgctcttcagaagatttgttttatcaatccCCCctcgcttcctggaattacaactgaagagcGAACGTTGCGAAGCAACGGC
Mut primer 100bp-491	GCACGGCGTCACACTTTGCgctcttcagaagatttgttttatcaatccACCctcgcttcctggaattacaactgaagagcGAACGTTGCGAAGCAACGGC
Mut primer 100bp-492	GCACGGCGTCACACTTTGCgctcttcagaagatttgttttatcaatccTGGctcgcttcctggaattacaactgaagagcGAACGTTGCGAAGCAACGGC
Mut primer 100bp-493	GCACGGCGTCACACTTTGCgctcttcagaagatttgttttatcaatccTACctcgcttcctggaattacaactgaagagcGAACGTTGCGAAGCAACGGC
Mut primer 100bp-494	GCACGGCGTCACACTTTGCgctcttcagaagatttgttttatcaatccGTGctcgcttcctggaattacaactgaagagcGAACGTTGCGAAGCAACGGC
Mut primer 100bp-495	GCACGGCGTCACACTTTGCgctcttcagatttgttttatcaatccagtGCCgcttcctggaattacaacacatgaagagcGAACGTTGCGAAGCAACGGC
Mut primer 100bp-496	GCACGGCGTCACACTTTGCgctcttcagatttgttttatcaatccagtAGAgcttcctggaattacaacacatgaagagcGAACGTTGCGAAGCAACGGC
Mut primer 100bp-497	GCACGGCGTCACACTTTGCgctcttcagatttgttttatcaatccagtAACgcttcctggaattacaacacatgaagagcGAACGTTGCGAAGCAACGGC
Mut primer 100bp-498	GCACGGCGTCACACTTTGCgctcttcagatttgttttatcaatccagtGACgcttcctggaattacaacacatgaagagcGAACGTTGCGAAGCAACGGC
Mut primer 100bp-499	GCACGGCGTCACACTTTGCgctcttcagatttgttttatcaatccagtTGCgcttcctggaattacaacacatgaagagcGAACGTTGCGAAGCAACGGC
Mut primer 100bp-500	GCACGGCGTCACACTTTGCgctcttcagatttgttttatcaatccagtGAGgcttcctggaattacaacacatgaagagcGAACGTTGCGAAGCAACGGC
Mut primer 100bp-501	GCACGGCGTCACACTTTGCgctcttcagatttgttttatcaatccagtCAGgcttcctggaattacaacacatgaagagcGAACGTTGCGAAGCAACGGC
Mut primer 100bp-502	GCACGGCGTCACACTTTGCgctcttcagatttgttttatcaatccagtGGCgcttcctggaattacaacacatgaagagcGAACGTTGCGAAGCAACGGC
Mut primer 100bp-503	GCACGGCGTCACACTTTGCgctcttcagatttgttttatcaatccagtCACgcttcctggaattacaacacatgaagagcGAACGTTGCGAAGCAACGGC
Mut primer 100bp-504	GCACGGCGTCACACTTTGCgctcttcagatttgttttatcaatccagtATCgcttcctggaattacaacacatgaagagcGAACGTTGCGAAGCAACGGC
Mut primer 100bp-505	GCACGGCGTCACACTTTGCgctcttcagatttgttttatcaatccagtAAGgcttcctggaattacaacacatgaagagcGAACGTTGCGAAGCAACGGC
Mut primer 100bp-506	GCACGGCGTCACACTTTGCgctcttcagatttgttttatcaatccagtATGgcttcctggaattacaacacatgaagagcGAACGTTGCGAAGCAACGGC
Mut primer 100bp-507	GCACGGCGTCACACTTTGCgctcttcagatttgttttatcaatccagtTTCgcttcctggaattacaacacatgaagagcGAACGTTGCGAAGCAACGGC
Mut primer 100bp-508	GCACGGCGTCACACTTTGCgctcttcagatttgttttatcaatccagtCCCgcttcctggaattacaacacatgaagagcGAACGTTGCGAAGCAACGGC
Mut primer 100bp-509	GCACGGCGTCACACTTTGCgctcttcagatttgttttatcaatccagtAGCgcttcctggaattacaacacatgaagagcGAACGTTGCGAAGCAACGGC
Mut primer 100bp-510	GCACGGCGTCACACTTTGCgctcttcagatttgttttatcaatccagtACCgcttcctggaattacaacacatgaagagcGAACGTTGCGAAGCAACGGC
Mut primer 100bp-511	GCACGGCGTCACACTTTGCgctcttcagatttgttttatcaatccagtTGGgcttcctggaattacaacacatgaagagcGAACGTTGCGAAGCAACGGC
Mut primer 100bp-512	GCACGGCGTCACACTTTGCgctcttcagatttgttttatcaatccagtTACgcttcctggaattacaacacatgaagagcGAACGTTGCGAAGCAACGGC
Mut primer 100bp-513	GCACGGCGTCACACTTTGCgctcttcagatttgttttatcaatccagtGTGgcttcctggaattacaacacatgaagagcGAACGTTGCGAAGCAACGGC
Mut primer 100bp-514	GCACGGCGTCACACTTTGCgctcttcattgttttatcaatccagtctcAGAtcctggaattacaacacaaattgaagagcGAACGTTGCGAAGCAACGGC
Mut primer 100bp-515	GCACGGCGTCACACTTTGCgctcttcattgttttatcaatccagtctcAACtcctggaattacaacacaaattgaagagcGAACGTTGCGAAGCAACGGC
Mut primer 100bp-516	GCACGGCGTCACACTTTGCgctcttcattgttttatcaatccagtctcGACtcctggaattacaacacaaattgaagagcGAACGTTGCGAAGCAACGGC
Mut primer 100bp-517	GCACGGCGTCACACTTTGCgctcttcattgttttatcaatccagtctcTGCtcctggaattacaacacaaattgaagagcGAACGTTGCGAAGCAACGGC
Mut primer 100bp-518	GCACGGCGTCACACTTTGCgctcttcattgttttatcaatccagtctcGAGtcctggaattacaacacaaattgaagagcGAACGTTGCGAAGCAACGGC
Mut primer 100bp-519	GCACGGCGTCACACTTTGCgctcttcattgttttatcaatccagtctcCAGtcctggaattacaacacaaattgaagagcGAACGTTGCGAAGCAACGGC
Mut primer 100bp-520	GCACGGCGTCACACTTTGCgctcttcattgttttatcaatccagtctcGGCtcctggaattacaacacaaattgaagagcGAACGTTGCGAAGCAACGGC
Mut primer 100bp-521	GCACGGCGTCACACTTTGCgctcttcattgttttatcaatccagtctcCACtcctggaattacaacacaaattgaagagcGAACGTTGCGAAGCAACGGC
Mut primer 100bp-522	GCACGGCGTCACACTTTGCgctcttcattgttttatcaatccagtctcATCtcctggaattacaacacaaattgaagagcGAACGTTGCGAAGCAACGGC
Mut primer 100bp-523	GCACGGCGTCACACTTTGCgctcttcattgttttatcaatccagtctcCTGtcctggaattacaacacaaattgaagagcGAACGTTGCGAAGCAACGGC
Mut primer 100bp-524	GCACGGCGTCACACTTTGCgctcttcattgttttatcaatccagtctcAAGtcctggaattacaacacaaattgaagagcGAACGTTGCGAAGCAACGGC
Mut primer 100bp-525	GCACGGCGTCACACTTTGCgctcttcattgttttatcaatccagtctcATGtcctggaattacaacacaaattgaagagcGAACGTTGCGAAGCAACGGC
Mut primer 100bp-526	GCACGGCGTCACACTTTGCgctcttcattgttttatcaatccagtctcTTCtcctggaattacaacacaaattgaagagcGAACGTTGCGAAGCAACGGC
Mut primer 100bp-527	GCACGGCGTCACACTTTGCgctcttcattgttttatcaatccagtctcCCCtcctggaattacaacacaaattgaagagcGAACGTTGCGAAGCAACGGC
Mut primer 100bp-528	GCACGGCGTCACACTTTGCgctcttcattgttttatcaatccagtctcAGCtcctggaattacaacacaaattgaagagcGAACGTTGCGAAGCAACGGC
Mut primer 100bp-529	GCACGGCGTCACACTTTGCgctcttcattgttttatcaatccagtctcACCtcctggaattacaacacaaattgaagagcGAACGTTGCGAAGCAACGGC
Mut primer 100bp-530	GCACGGCGTCACACTTTGCgctcttcattgttttatcaatccagtctcTGGtcctggaattacaacacaaattgaagagcGAACGTTGCGAAGCAACGGC
Mut primer 100bp-531	GCACGGCGTCACACTTTGCgctcttcattgttttatcaatccagtctcTACtcctggaattacaacacaaattgaagagcGAACGTTGCGAAGCAACGGC
Mut primer 100bp-532	GCACGGCGTCACACTTTGCgctcttcattgttttatcaatccagtctcGTGtcctggaattacaacacaaattgaagagcGAACGTTGCGAAGCAACGGC
Mut primer 100bp-533	GCACGGCGTCACACTTTGCgctcttcattttatcaatccagtctcgctGCCtggaattacaacacaaatatatgaagagcGAACGTTGCGAAGCAACGGC
Mut primer 100bp-534	GCACGGCGTCACACTTTGCgctcttcattttatcaatccagtctcgctAGAtggaattacaacacaaatatatgaagagcGAACGTTGCGAAGCAACGGC
Mut primer 100bp-535	GCACGGCGTCACACTTTGCgctcttcattttatcaatccagtctcgctAACtggaattacaacacaaatatatgaagagcGAACGTTGCGAAGCAACGGC
Mut primer 100bp-536	GCACGGCGTCACACTTTGCgctcttcattttatcaatccagtctcgctGACtggaattacaacacaaatatatgaagagcGAACGTTGCGAAGCAACGGC
Mut primer 100bp-537	GCACGGCGTCACACTTTGCgctcttcattttatcaatccagtctcgctTGCtggaattacaacacaaatatatgaagagcGAACGTTGCGAAGCAACGGC
Mut primer 100bp-538	GCACGGCGTCACACTTTGCgctcttcattttatcaatccagtctcgctGAGtggaattacaacacaaatatatgaagagcGAACGTTGCGAAGCAACGGC
Mut primer 100bp-539	GCACGGCGTCACACTTTGCgctcttcattttatcaatccagtctcgctCAGtggaattacaacacaaatatatgaagagcGAACGTTGCGAAGCAACGGC
Mut primer 100bp-540	GCACGGCGTCACACTTTGCgctcttcattttatcaatccagtctcgctGGCtggaattacaacacaaatatatgaagagcGAACGTTGCGAAGCAACGGC
Mut primer 100bp-541	GCACGGCGTCACACTTTGCgctcttcattttatcaatccagtctcgctCACtggaattacaacacaaatatatgaagagcGAACGTTGCGAAGCAACGGC
Mut primer 100bp-542	GCACGGCGTCACACTTTGCgctcttcattttatcaatccagtctcgctATCtggaattacaacacaaatatatgaagagcGAACGTTGCGAAGCAACGGC
Mut primer 100bp-543	GCACGGCGTCACACTTTGCgctcttcattttatcaatccagtctcgctCTGtggaattacaacacaaatatatgaagagcGAACGTTGCGAAGCAACGGC
Mut primer 100bp-544	GCACGGCGTCACACTTTGCgctcttcattttatcaatccagtctcgctAAGtggaattacaacacaaatatatgaagagcGAACGTTGCGAAGCAACGGC
Mut primer 100bp-545	GCACGGCGTCACACTTTGCgctcttcattttatcaatccagtctcgctATGtggaattacaacacaaatatatgaagagcGAACGTTGCGAAGCAACGGC
Mut primer 100bp-546	GCACGGCGTCACACTTTGCgctcttcattttatcaatccagtctcgctTTCtggaattacaacacaaatatatgaagagcGAACGTTGCGAAGCAACGGC
Mut primer 100bp-547	GCACGGCGTCACACTTTGCgctcttcattttatcaatccagtctcgctCCCtggaattacaacacaaatatatgaagagcGAACGTTGCGAAGCAACGGC
Mut primer 100bp-548	GCACGGCGTCACACTTTGCgctcttcattttatcaatccagtctcgctACCtggaattacaacacaaatatatgaagagcGAACGTTGCGAAGCAACGGC
Mut primer 100bp-549	GCACGGCGTCACACTTTGCgctcttcattttatcaatccagtctcgctTGGtggaattacaacacaaatatatgaagagcGAACGTTGCGAAGCAACGGC
Mut primer 100bp-550	GCACGGCGTCACACTTTGCgctcttcattttatcaatccagtctcgctTACtggaattacaacacaaatatatgaagagcGAACGTTGCGAAGCAACGGC
Mut primer 100bp-551	GCACGGCGTCACACTTTGCgctcttcattttatcaatccagtctcgctGTGtggaattacaacacaaatatatgaagagcGAACGTTGCGAAGCAACGGC
Mut primer 100bp-552	GCACGGCGTCACACTTTGCgctcttcatatcaatccagtctcgcttccGCCaattacaacacaaatataacctgaagagcGAACGTTGCGAAGCAACGGC
Mut primer 100bp-553	GCACGGCGTCACACTTTGCgctcttcatatcaatccagtctcgcttccAGAaattacaacacaaatataacctgaagagcGAACGTTGCGAAGCAACGGC
Mut primer 100bp-554	GCACGGCGTCACACTTTGCgctcttcatatcaatccagtctcgcttccAACaattacaacacaaatataacctgaagagcGAACGTTGCGAAGCAACGGC
Mut primer 100bp-555	GCACGGCGTCACACTTTGCgctcttcatatcaatccagtctcgcttccGACaattacaacacaaatataacctgaagagcGAACGTTGCGAAGCAACGGC
Mut primer 100bp-556	GCACGGCGTCACACTTTGCgctcttcatatcaatccagtctcgcttccTGCaattacaacacaaatataacctgaagagcGAACGTTGCGAAGCAACGGC
Mut primer 100bp-557	GCACGGCGTCACACTTTGCgctcttcatatcaatccagtctcgcttccGAGaattacaacacaaatataacctgaagagcGAACGTTGCGAAGCAACGGC
Mut primer 100bp-558	GCACGGCGTCACACTTTGCgctcttcatatcaatccagtctcgcttccCAGaattacaacacaaatataacctgaagagcGAACGTTGCGAAGCAACGGC
Mut primer 100bp-559	GCACGGCGTCACACTTTGCgctcttcatatcaatccagtctcgcttccGGCaattacaacacaaatataacctgaagagcGAACGTTGCGAAGCAACGGC
Mut primer 100bp-560	GCACGGCGTCACACTTTGCgctcttcatatcaatccagtctcgcttccCACaattacaacacaaatataacctgaagagcGAACGTTGCGAAGCAACGGC
Mut primer 100bp-561	GCACGGCGTCACACTTTGCgctcttcatatcaatccagtctcgcttccATCaattacaacacaaatataacctgaagagcGAACGTTGCGAAGCAACGGC
Mut primer 100bp-562	GCACGGCGTCACACTTTGCgctcttcatatcaatccagtctcgcttccCTGaattacaacacaaatataacctgaagagcGAACGTTGCGAAGCAACGGC
Mut primer 100bp-563	GCACGGCGTCACACTTTGCgctcttcatatcaatccagtctcgcttccAAGaattacaacacaaatataacctgaagagcGAACGTTGCGAAGCAACGGC
Mut primer 100bp-564	GCACGGCGTCACACTTTGCgctcttcatatcaatccagtctcgcttccATGaattacaacacaaatataacctgaagagcGAACGTTGCGAAGCAACGGC
Mut primer 100bp-565	GCACGGCGTCACACTTTGCgctcttcatatcaatccagtctcgcttccTTCaattacaacacaaatataacctgaagagcGAACGTTGCGAAGCAACGGC
Mut primer 100bp-566	GCACGGCGTCACACTTTGCgctcttcatatcaatccagtctcgcttccCCCaattacaacacaaatataacctgaagagcGAACGTTGCGAAGCAACGGC
Mut primer 100bp-567	GCACGGCGTCACACTTTGCgctcttcatatcaatccagtctcgcttccAGCaattacaacacaaatataacctgaagagcGAACGTTGCGAAGCAACGGC
Mut primer 100bp-568	GCACGGCGTCACACTTTGCgctcttcatatcaatccagtctcgcttccACCaattacaacacaaatataacctgaagagcGAACGTTGCGAAGCAACGGC
Mut primer 100bp-569	GCACGGCGTCACACTTTGCgctcttcatatcaatccagtctcgcttccTACaattacaacacaaatataacctgaagagcGAACGTTGCGAAGCAACGGC
Mut primer 100bp-570	GCACGGCGTCACACTTTGCgctcttcatatcaatccagtctcgcttccGTGaattacaacacaaatataacctgaagagcGAACGTTGCGAAGCAACGGC
Mut primer 100bp-571	GCACGGCGTCACACTTTGCgctcttcacaatccagtctcgcttcctggGCCtacaacacaaatataaccgaatgaagagcGAACGTTGCGAAGCAACGGC
Mut primer 100bp-572	GCACGGCGTCACACTTTGCgctcttcacaatccagtctcgcttcctggAGAtacaacacaaatataaccgaatgaagagcGAACGTTGCGAAGCAACGGC
Mut primer 100bp-573	GCACGGCGTCACACTTTGCgctcttcacaatccagtctcgcttcctggGACtacaacacaaatataaccgaatgaagagcGAACGTTGCGAAGCAACGGC
Mut primer 100bp-574	GCACGGCGTCACACTTTGCgctcttcacaatccagtctcgcttcctggTGCtacaacacaaatataaccgaatgaagagcGAACGTTGCGAAGCAACGGC
Mut primer 100bp-575	GCACGGCGTCACACTTTGCgctcttcacaatccagtctcgcttcctggGAGtacaacacaaatataaccgaatgaagagcGAACGTTGCGAAGCAACGGC
Mut primer 100bp-576	GCACGGCGTCACACTTTGCgctcttcacaatccagtctcgcttcctggCAGtacaacacaaatataaccgaatgaagagcGAACGTTGCGAAGCAACGGC
Mut primer 100bp-577	GCACGGCGTCACACTTTGCgctcttcacaatccagtctcgcttcctggGGCtacaacacaaatataaccgaatgaagagcGAACGTTGCGAAGCAACGGC
Mut primer 100bp-578	GCACGGCGTCACACTTTGCgctcttcacaatccagtctcgcttcctggCACtacaacacaaatataaccgaatgaagagcGAACGTTGCGAAGCAACGGC
Mut primer 100bp-579	GCACGGCGTCACACTTTGCgctcttcacaatccagtctcgcttcctggATCtacaacacaaatataaccgaatgaagagcGAACGTTGCGAAGCAACGGC
Mut primer 100bp-580	GCACGGCGTCACACTTTGCgctcttcacaatccagtctcgcttcctggCTGtacaacacaaatataaccgaatgaagagcGAACGTTGCGAAGCAACGGC
Mut primer 100bp-581	GCACGGCGTCACACTTTGCgctcttcacaatccagtctcgcttcctggAAGtacaacacaaatataaccgaatgaagagcGAACGTTGCGAAGCAACGGC
Mut primer 100bp-582	GCACGGCGTCACACTTTGCgctcttcacaatccagtctcgcttcctggATGtacaacacaaatataaccgaatgaagagcGAACGTTGCGAAGCAACGGC
Mut primer 100bp-583	GCACGGCGTCACACTTTGCgctcttcacaatccagtctcgcttcctggTTCtacaacacaaatataaccgaatgaagagcGAACGTTGCGAAGCAACGGC
Mut primer 100bp-584	GCACGGCGTCACACTTTGCgctcttcacaatccagtctcgcttcctggCCCtacaacacaaatataaccgaatgaagagcGAACGTTGCGAAGCAACGGC
Mut primer 100bp-585	GCACGGCGTCACACTTTGCgctcttcacaatccagtctcgcttcctggAGCtacaacacaaatataaccgaatgaagagcGAACGTTGCGAAGCAACGGC
Mut primer 100bp-586	GCACGGCGTCACACTTTGCgctcttcacaatccagtctcgcttcctggACCtacaacacaaatataaccgaatgaagagcGAACGTTGCGAAGCAACGGC
Mut primer 100bp-587	GCACGGCGTCACACTTTGCgctcttcacaatccagtctcgcttcctggTGGtacaacacaaatataaccgaatgaagagcGAACGTTGCGAAGCAACGGC
Mut primer 100bp-588	GCACGGCGTCACACTTTGCgctcttcacaatccagtctcgcttcctggTACtacaacacaaatataaccgaatgaagagcGAACGTTGCGAAGCAACGGC
Mut primer 100bp-589	GCACGGCGTCACACTTTGCgctcttcacaatccagtctcgcttcctggGTGtacaacacaaatataaccgaatgaagagcGAACGTTGCGAAGCAACGGC
Mut primer 100bp-590	GCACGGCGTCACACTTTGCgctcttcatccagtctcgcttcctggaatGCCaacacaaatataaccgaagaatgaagagcGAACGTTGCGAAGCAACGGC
Mut primer 100bp-591	GCACGGCGTCACACTTTGCgctcttcatccagtctcgcttcctggaatAGAaacacaaatataaccgaagaatgaagagcGAACGTTGCGAAGCAACGGC
Mut primer 100bp-592	GCACGGCGTCACACTTTGCgctcttcatccagtctcgcttcctggaatAACaacacaaatataaccgaagaatgaagagcGAACGTTGCGAAGCAACGGC
Mut primer 100bp-593	GCACGGCGTCACACTTTGCgctcttcatccagtctcgcttcctggaatGACaacacaaatataaccgaagaatgaagagcGAACGTTGCGAAGCAACGGC
Mut primer 100bp-594	GCACGGCGTCACACTTTGCgctcttcatccagtctcgcttcctggaatTGCaacacaaatataaccgaagaatgaagagcGAACGTTGCGAAGCAACGGC
Mut primer 100bp-595	GCACGGCGTCACACTTTGCgctcttcatccagtctcgcttcctggaatGAGaacacaaatataaccgaagaatgaagagcGAACGTTGCGAAGCAACGGC
Mut primer 100bp-596	GCACGGCGTCACACTTTGCgctcttcatccagtctcgcttcctggaatCAGaacacaaatataaccgaagaatgaagagcGAACGTTGCGAAGCAACGGC
Mut primer 100bp-597	GCACGGCGTCACACTTTGCgctcttcatccagtctcgcttcctggaatGGCaacacaaatataaccgaagaatgaagagcGAACGTTGCGAAGCAACGGC
Mut primer 100bp-598	GCACGGCGTCACACTTTGCgctcttcatccagtctcgcttcctggaatCACaacacaaatataaccgaagaatgaagagcGAACGTTGCGAAGCAACGGC
Mut primer 100bp-599	GCACGGCGTCACACTTTGCgctcttcatccagtctcgcttcctggaatATCaacacaaatataaccgaagaatgaagagcGAACGTTGCGAAGCAACGGC
Mut primer 100bp-600	GCACGGCGTCACACTTTGCgctcttcatccagtctcgcttcctggaatCTGaacacaaatataaccgaagaatgaagagcGAACGTTGCGAAGCAACGGC
Mut primer 100bp-601	GCACGGCGTCACACTTTGCgctcttcatccagtctcgcttcctggaatAAGaacacaaatataaccgaagaatgaagagcGAACGTTGCGAAGCAACGGC
Mut primer 100bp-602	GCACGGCGTCACACTTTGCgctcttcatccagtctcgcttcctggaatATGaacacaaatataaccgaagaatgaagagcGAACGTTGCGAAGCAACGGC
Mut primer 100bp-603	GCACGGCGTCACACTTTGCgctcttcatccagtctcgcttcctggaatTTCaacacaaatataaccgaagaatgaagagcGAACGTTGCGAAGCAACGGC
Mut primer 100bp-604	GCACGGCGTCACACTTTGCgctcttcatccagtctcgcttcctggaatCCCaacacaaatataaccgaagaatgaagagcGAACGTTGCGAAGCAACGGC
Mut primer 100bp-605	GCACGGCGTCACACTTTGCgctcttcatccagtctcgcttcctggaatAGCaacacaaatataaccgaagaatgaagagcGAACGTTGCGAAGCAACGGC
Mut primer 100bp-606	GCACGGCGTCACACTTTGCgctcttcatccagtctcgcttcctggaatACCaacacaaatataaccgaagaatgaagagcGAACGTTGCGAAGCAACGGC
Mut primer 100bp-607	GCACGGCGTCACACTTTGCgctcttcatccagtctcgcttcctggaatTGGaacacaaatataaccgaagaatgaagagcGAACGTTGCGAAGCAACGGC
Mut primer 100bp-608	GCACGGCGTCACACTTTGCgctcttcatccagtctcgcttcctggaatGTGaacacaaatataaccgaagaatgaagagcGAACGTTGCGAAGCAACGGC
Mut primer 100bp-609	GCACGGCGTCACACTTTGCgctcttcaagtctcgcttcctggaattacGCCacaaatataaccgaagaaaattgaagagcGAACGTTGCGAAGCAACGGC
Mut primer 100bp-610	GCACGGCGTCACACTTTGCgctcttcaagtctcgcttcctggaattacAGAacaaatataaccgaagaaaattgaagagcGAACGTTGCGAAGCAACGGC
Mut primer 100bp-611	GCACGGCGTCACACTTTGCgctcttcaagtctcgcttcctggaattacGACacaaatataaccgaagaaaattgaagagcGAACGTTGCGAAGCAACGGC
Mut primer 100bp-612	GCACGGCGTCACACTTTGCgctcttcaagtctcgcttcctggaattacTGCacaaatataaccgaagaaaattgaagagcGAACGTTGCGAAGCAACGGC
Mut primer 100bp-613	GCACGGCGTCACACTTTGCgctcttcaagtctcgcttcctggaattacGAGacaaatataaccgaagaaaattgaagagcGAACGTTGCGAAGCAACGGC
Mut primer 100bp-614	GCACGGCGTCACACTTTGCgctcttcaagtctcgcttcctggaattacCAGacaaatataaccgaagaaaattgaagagcGAACGTTGCGAAGCAACGGC
Mut primer 100bp-615	GCACGGCGTCACACTTTGCgctcttcaagtctcgcttcctggaattacGGCacaaatataaccgaagaaaattgaagagcGAACGTTGCGAAGCAACGGC
Mut primer 100bp-616	GCACGGCGTCACACTTTGCgctcttcaagtctcgcttcctggaattacCACacaaatataaccgaagaaaattgaagagcGAACGTTGCGAAGCAACGGC
Mut primer 100bp-617	GCACGGCGTCACACTTTGCgctcttcaagtctcgcttcctggaattacATCacaaatataaccgaagaaaattgaagagcGAACGTTGCGAAGCAACGGC
Mut primer 100bp-618	GCACGGCGTCACACTTTGCgctcttcaagtctcgcttcctggaattacCTGacaaatataaccgaagaaaattgaagagcGAACGTTGCGAAGCAACGGC
Mut primer 100bp-619	GCACGGCGTCACACTTTGCgctcttcaagtctcgcttcctggaattacAAGacaaatataaccgaagaaaattgaagagcGAACGTTGCGAAGCAACGGC
Mut primer 100bp-620	GCACGGCGTCACACTTTGCgctcttcaagtctcgcttcctggaattacATGacaaatataaccgaagaaaattgaagagcGAACGTTGCGAAGCAACGGC
Mut primer 100bp-621	GCACGGCGTCACACTTTGCgctcttcaagtctcgcttcctggaattacTTCacaaatataaccgaagaaaattgaagagcGAACGTTGCGAAGCAACGGC
Mut primer 100bp-622	GCACGGCGTCACACTTTGCgctcttcaagtctcgcttcctggaattacCCCacaaatataaccgaagaaaattgaagagcGAACGTTGCGAAGCAACGGC
Mut primer 100bp-623	GCACGGCGTCACACTTTGCgctcttcaagtctcgcttcctggaattacAGCacaaatataaccgaagaaaattgaagagcGAACGTTGCGAAGCAACGGC
Mut primer 100bp-624	GCACGGCGTCACACTTTGCgctcttcaagtctcgcttcctggaattacACCacaaatataaccgaagaaaattgaagagcGAACGTTGCGAAGCAACGGC
Mut primer 100bp-625	GCACGGCGTCACACTTTGCgctcttcaagtctcgcttcctggaattacTGGacaaatataaccgaagaaaattgaagagcGAACGTTGCGAAGCAACGGC
Mut primer 100bp-626	GCACGGCGTCACACTTTGCgctcttcaagtctcgcttcctggaattacTACacaaatataaccgaagaaaattgaagagcGAACGTTGCGAAGCAACGGC
Mut primer 100bp-627	GCACGGCGTCACACTTTGCgctcttcaagtctcgcttcctggaattacGTGacaaatataaccgaagaaaattgaagagcGAACGTTGCGAAGCAACGGC
Mut primer 100bp-628	GCACGGCGTCACACTTTGCgctcttcactcgcttcctggaattacaacGCCaatataaccgaagaaaatgtatgaagagcGAACGTTGCGAAGCAACGGC
Mut primer 100bp-629	GCACGGCGTCACACTTTGCgctcttcactcgcttcctggaattacaacAGAaatataaccgaagaaaatgtatgaagagcGAACGTTGCGAAGCAACGGC
Mut primer 100bp-630	GCACGGCGTCACACTTTGCgctcttcactcgcttcctggaattacaacAACaatataaccgaagaaaatgtatgaagagcGAACGTTGCGAAGCAACGGC
Mut primer 100bp-631	GCACGGCGTCACACTTTGCgctcttcactcgcttcctggaattacaacGACaatataaccgaagaaaatgtatgaagagcGAACGTTGCGAAGCAACGGC
Mut primer 100bp-632	GCACGGCGTCACACTTTGCgctcttcactcgcttcctggaattacaacTGCaatataaccgaagaaaatgtatgaagagcGAACGTTGCGAAGCAACGGC
Mut primer 100bp-633	GCACGGCGTCACACTTTGCgctcttcactcgcttcctggaattacaacGAGaatataaccgaagaaaatgtatgaagagcGAACGTTGCGAAGCAACGGC
Mut primer 100bp-634	GCACGGCGTCACACTTTGCgctcttcactcgcttcctggaattacaacCAGaatataaccgaagaaaatgtatgaagagcGAACGTTGCGAAGCAACGGC
Mut primer 100bp-635	GCACGGCGTCACACTTTGCgctcttcactcgcttcctggaattacaacGGCaatataaccgaagaaaatgtatgaagagcGAACGTTGCGAAGCAACGGC
Mut primer 100bp-636	GCACGGCGTCACACTTTGCgctcttcactcgcttcctggaattacaacCACaatataaccgaagaaaatgtatgaagagcGAACGTTGCGAAGCAACGGC
Mut primer 100bp-637	GCACGGCGTCACACTTTGCgctcttcactcgcttcctggaattacaacATCaatataaccgaagaaaatgtatgaagagcGAACGTTGCGAAGCAACGGC
Mut primer 100bp-638	GCACGGCGTCACACTTTGCgctcttcactcgcttcctggaattacaacCTGaatataaccgaagaaaatgtatgaagagcGAACGTTGCGAAGCAACGGC
Mut primer 100bp-639	GCACGGCGTCACACTTTGCgctcttcactcgcttcctggaattacaacAAGaatataaccgaagaaaatgtatgaagagcGAACGTTGCGAAGCAACGGC
Mut primer 100bp-640	GCACGGCGTCACACTTTGCgctcttcactcgcttcctggaattacaacATGaatataaccgaagaaaatgtatgaagagcGAACGTTGCGAAGCAACGGC
Mut primer 100bp-641	GCACGGCGTCACACTTTGCgctcttcactcgcttcctggaattacaacTTCaatataaccgaagaaaatgtatgaagagcGAACGTTGCGAAGCAACGGC
Mut primer 100bp-642	GCACGGCGTCACACTTTGCgctcttcactcgcttcctggaattacaacCCCaatataaccgaagaaaatgtatgaagagcGAACGTTGCGAAGCAACGGC
Mut primer 100bp-643	GCACGGCGTCACACTTTGCgctcttcactcgcttcctggaattacaacAGCaatataaccgaagaaaatgtatgaagagcGAACGTTGCGAAGCAACGGC
Mut primer 100bp-644	GCACGGCGTCACACTTTGCgctcttcactcgcttcctggaattacaacTGGaatataaccgaagaaaatgtatgaagagcGAACGTTGCGAAGCAACGGC
Mut primer 100bp-645	GCACGGCGTCACACTTTGCgctcttcactcgcttcctggaattacaacTACaatataaccgaagaaaatgtatgaagagcGAACGTTGCGAAGCAACGGC
Mut primer 100bp-646	GCACGGCGTCACACTTTGCgctcttcactcgcttcctggaattacaacGTGaatataaccgaagaaaatgtatgaagagcGAACGTTGCGAAGCAACGGC
Mut primer 100bp-647	GCACGGCGTCACACTTTGCgctcttcagcttcctggaattacaacacaGCCataaccgaagaaaatgtacagtgaagagcGAACGTTGCGAAGCAACGGC
Mut primer 100bp-648	GCACGGCGTCACACTTTGCgctcttcagcttcctggaattacaacacaAGAataaccgaagaaaatgtacagtgaagagcGAACGTTGCGAAGCAACGGC
Mut primer 100bp-649	GCACGGCGTCACACTTTGCgctcttcagcttcctggaattacaacacaGACataaccgaagaaaatgtacagtgaagagcGAACGTTGCGAAGCAACGGC
Mut primer 100bp-650	GCACGGCGTCACACTTTGCgctcttcagcttcctggaattacaacacaTGCataaccgaagaaaatgtacagtgaagagcGAACGTTGCGAAGCAACGGC
Mut primer 100bp-651	GCACGGCGTCACACTTTGCgctcttcagcttcctggaattacaacacaGAGataaccgaagaaaatgtacagtgaagagcGAACGTTGCGAAGCAACGGC
Mut primer 100bp-652	GCACGGCGTCACACTTTGCgctcttcagcttcctggaattacaacacaCAGataaccgaagaaaatgtacagtgaagagcGAACGTTGCGAAGCAACGGC
Mut primer 100bp-653	GCACGGCGTCACACTTTGCgctcttcagcttcctggaattacaacacaGGCataaccgaagaaaatgtacagtgaagagcGAACGTTGCGAAGCAACGGC
Mut primer 100bp-654	GCACGGCGTCACACTTTGCgctcttcagcttcctggaattacaacacaCACataaccgaagaaaatgtacagtgaagagcGAACGTTGCGAAGCAACGGC
Mut primer 100bp-655	GCACGGCGTCACACTTTGCgctcttcagcttcctggaattacaacacaATCataaccgaagaaaatgtacagtgaagagcGAACGTTGCGAAGCAACGGC
Mut primer 100bp-656	GCACGGCGTCACACTTTGCgctcttcagcttcctggaattacaacacaCTGataaccgaagaaaatgtacagtgaagagcGAACGTTGCGAAGCAACGGC
Mut primer 100bp-657	GCACGGCGTCACACTTTGCgctcttcagcttcctggaattacaacacaAAGataaccgaagaaaatgtacagtgaagagcGAACGTTGCGAAGCAACGGC
Mut primer 100bp-658	GCACGGCGTCACACTTTGCgctcttcagcttcctggaattacaacacaATGataaccgaagaaaatgtacagtgaagagcGAACGTTGCGAAGCAACGGC
Mut primer 100bp-659	GCACGGCGTCACACTTTGCgctcttcagcttcctggaattacaacacaTTCataaccgaagaaaatgtacagtgaagagcGAACGTTGCGAAGCAACGGC
Mut primer 100bp-660	GCACGGCGTCACACTTTGCgctcttcagcttcctggaattacaacacaCCCataaccgaagaaaatgtacagtgaagagcGAACGTTGCGAAGCAACGGC
Mut primer 100bp-661	GCACGGCGTCACACTTTGCgctcttcagcttcctggaattacaacacaAGCataaccgaagaaaatgtacagtgaagagcGAACGTTGCGAAGCAACGGC
Mut primer 100bp-662	GCACGGCGTCACACTTTGCgctcttcagcttcctggaattacaacacaACCataaccgaagaaaatgtacagtgaagagcGAACGTTGCGAAGCAACGGC
Mut primer 100bp-663	GCACGGCGTCACACTTTGCgctcttcagcttcctggaattacaacacaTGGataaccgaagaaaatgtacagtgaagagcGAACGTTGCGAAGCAACGGC
Mut primer 100bp-664	GCACGGCGTCACACTTTGCgctcttcagcttcctggaattacaacacaTACataaccgaagaaaatgtacagtgaagagcGAACGTTGCGAAGCAACGGC
Mut primer 100bp-665	GCACGGCGTCACACTTTGCgctcttcagcttcctggaattacaacacaGTGataaccgaagaaaatgtacagtgaagagcGAACGTTGCGAAGCAACGGC
Mut primer 100bp-666	GCACGGCGTCACACTTTGCgctcttcatcctggaattacaacacaaatGCCaccgaagaaaatgtacagaactgaagagcGAACGTTGCGAAGCAACGGC
Mut primer 100bp-667	GCACGGCGTCACACTTTGCgctcttcatcctggaattacaacacaaatAGAaccgaagaaaatgtacagaactgaagagcGAACGTTGCGAAGCAACGGC
Mut primer 100bp-668	GCACGGCGTCACACTTTGCgctcttcatcctggaattacaacacaaatAACaccgaagaaaatgtacagaactgaagagcGAACGTTGCGAAGCAACGGC
Mut primer 100bp-669	GCACGGCGTCACACTTTGCgctcttcatcctggaattacaacacaaatGACaccgaagaaaatgtacagaactgaagagcGAACGTTGCGAAGCAACGGC
Mut primer 100bp-670	GCACGGCGTCACACTTTGCgctcttcatcctggaattacaacacaaatTGCaccgaagaaaatgtacagaactgaagagcGAACGTTGCGAAGCAACGGC
Mut primer 100bp-671	GCACGGCGTCACACTTTGCgctcttcatcctggaattacaacacaaatGAGaccgaagaaaatgtacagaactgaagagcGAACGTTGCGAAGCAACGGC
Mut primer 100bp-672	GCACGGCGTCACACTTTGCgctcttcatcctggaattacaacacaaatCAGaccgaagaaaatgtacagaactgaagagcGAACGTTGCGAAGCAACGGC
Mut primer 100bp-673	GCACGGCGTCACACTTTGCgctcttcatcctggaattacaacacaaatGGCaccgaagaaaatgtacagaactgaagagcGAACGTTGCGAAGCAACGGC
Mut primer 100bp-674	GCACGGCGTCACACTTTGCgctcttcatcctggaattacaacacaaatCACaccgaagaaaatgtacagaactgaagagcGAACGTTGCGAAGCAACGGC
Mut primer 100bp-675	GCACGGCGTCACACTTTGCgctcttcatcctggaattacaacacaaatCTGaccgaagaaaatgtacagaactgaagagcGAACGTTGCGAAGCAACGGC
Mut primer 100bp-676	GCACGGCGTCACACTTTGCgctcttcatcctggaattacaacacaaatAAGaccgaagaaaatgtacagaactgaagagcGAACGTTGCGAAGCAACGGC
Mut primer 100bp-677	GCACGGCGTCACACTTTGCgctcttcatcctggaattacaacacaaatATGaccgaagaaaatgtacagaactgaagagcGAACGTTGCGAAGCAACGGC
Mut primer 100bp-678	GCACGGCGTCACACTTTGCgctcttcatcctggaattacaacacaaatTTCaccgaagaaaatgtacagaactgaagagcGAACGTTGCGAAGCAACGGC
Mut primer 100bp-679	GCACGGCGTCACACTTTGCgctcttcatcctggaattacaacacaaatCCCaccgaagaaaatgtacagaactgaagagcGAACGTTGCGAAGCAACGGC
Mut primer 100bp-680	GCACGGCGTCACACTTTGCgctcttcatcctggaattacaacacaaatAGCaccgaagaaaatgtacagaactgaagagcGAACGTTGCGAAGCAACGGC
Mut primer 100bp-681	GCACGGCGTCACACTTTGCgctcttcatcctggaattacaacacaaatACCaccgaagaaaatgtacagaactgaagagcGAACGTTGCGAAGCAACGGC
Mut primer 100bp-682	GCACGGCGTCACACTTTGCgctcttcatcctggaattacaacacaaatTGGaccgaagaaaatgtacagaactgaagagcGAACGTTGCGAAGCAACGGC
Mut primer 100bp-683	GCACGGCGTCACACTTTGCgctcttcatcctggaattacaacacaaatTACaccgaagaaaatgtacagaactgaagagcGAACGTTGCGAAGCAACGGC
Mut primer 100bp-684	GCACGGCGTCACACTTTGCgctcttcatcctggaattacaacacaaatGTGaccgaagaaaatgtacagaactgaagagcGAACGTTGCGAAGCAACGGC
Mut primer 100bp-685	GCACGGCGTCACACTTTGCgctcttcatggaattacaacacaaatataGCCgaagaaaatgtacagaacatgtgaagagcGAACGTTGCGAAGCAACGGC
Mut primer 100bp-686	GCACGGCGTCACACTTTGCgctcttcatggaattacaacacaaatataAGAgaagaaaatgtacagaacatgtgaagagcGAACGTTGCGAAGCAACGGC
Mut primer 100bp-687	GCACGGCGTCACACTTTGCgctcttcatggaattacaacacaaatataAACgaagaaaatgtacagaacatgtgaagagcGAACGTTGCGAAGCAACGGC
Mut primer 100bp-688	GCACGGCGTCACACTTTGCgctcttcatggaattacaacacaaatataGACgaagaaaatgtacagaacatgtgaagagcGAACGTTGCGAAGCAACGGC
Mut primer 100bp-689	GCACGGCGTCACACTTTGCgctcttcatggaattacaacacaaatataTGCgaagaaaatgtacagaacatgtgaagagcGAACGTTGCGAAGCAACGGC
Mut primer 100bp-690	GCACGGCGTCACACTTTGCgctcttcatggaattacaacacaaatataGAGgaagaaaatgtacagaacatgtgaagagcGAACGTTGCGAAGCAACGGC
Mut primer 100bp-691	GCACGGCGTCACACTTTGCgctcttcatggaattacaacacaaatataCAGgaagaaaatgtacagaacatgtgaagagcGAACGTTGCGAAGCAACGGC
Mut primer 100bp-692	GCACGGCGTCACACTTTGCgctcttcatggaattacaacacaaatataGGCgaagaaaatgtacagaacatgtgaagagcGAACGTTGCGAAGCAACGGC
Mut primer 100bp-693	GCACGGCGTCACACTTTGCgctcttcatggaattacaacacaaatataCACgaagaaaatgtacagaacatgtgaagagcGAACGTTGCGAAGCAACGGC
Mut primer 100bp-694	GCACGGCGTCACACTTTGCgctcttcatggaattacaacacaaatataATCgaagaaaatgtacagaacatgtgaagagcGAACGTTGCGAAGCAACGGC
Mut primer 100bp-695	GCACGGCGTCACACTTTGCgctcttcatggaattacaacacaaatataCTGgaagaaaatgtacagaacatgtgaagagcGAACGTTGCGAAGCAACGGC
Mut primer 100bp-696	GCACGGCGTCACACTTTGCgctcttcatggaattacaacacaaatataAAGgaagaaaatgtacagaacatgtgaagagcGAACGTTGCGAAGCAACGGC
Mut primer 100bp-697	GCACGGCGTCACACTTTGCgctcttcatggaattacaacacaaatataATGgaagaaaatgtacagaacatgtgaagagcGAACGTTGCGAAGCAACGGC
Mut primer 100bp-698	GCACGGCGTCACACTTTGCgctcttcatggaattacaacacaaatataTTCgaagaaaatgtacagaacatgtgaagagcGAACGTTGCGAAGCAACGGC
Mut primer 100bp-699	GCACGGCGTCACACTTTGCgctcttcatggaattacaacacaaatataCCCgaagaaaatgtacagaacatgtgaagagcGAACGTTGCGAAGCAACGGC
Mut primer 100bp-700	GCACGGCGTCACACTTTGCgctcttcatggaattacaacacaaatataAGCgaagaaaatgtacagaacatgtgaagagcGAACGTTGCGAAGCAACGGC
Mut primer 100bp-701	GCACGGCGTCACACTTTGCgctcttcatggaattacaacacaaatataTGGgaagaaaatgtacagaacatgtgaagagcGAACGTTGCGAAGCAACGGC
Mut primer 100bp-702	GCACGGCGTCACACTTTGCgctcttcatggaattacaacacaaatataTACgaagaaaatgtacagaacatgtgaagagcGAACGTTGCGAAGCAACGGC
Mut primer 100bp-703	GCACGGCGTCACACTTTGCgctcttcatggaattacaacacaaatataGTGgaagaaaatgtacagaacatgtgaagagcGAACGTTGCGAAGCAACGGC
Mut primer 100bp-704	GCACGGCGTCACACTTTGCgctcttcaaattacaacacaaatataaccGCCgaaaatgtacagaacatgaactgaagagcGAACGTTGCGAAGCAACGGC
Mut primer 100bp-705	GCACGGCGTCACACTTTGCgctcttcaaattacaacacaaatataaccAGAgaaaatgtacagaacatgaactgaagagcGAACGTTGCGAAGCAACGGC
Mut primer 100bp-706	GCACGGCGTCACACTTTGCgctcttcaaattacaacacaaatataaccAACgaaaatgtacagaacatgaactgaagagcGAACGTTGCGAAGCAACGGC
Mut primer 100bp-707	GCACGGCGTCACACTTTGCgctcttcaaattacaacacaaatataaccGACgaaaatgtacagaacatgaactgaagagcGAACGTTGCGAAGCAACGGC
Mut primer 100bp-708	GCACGGCGTCACACTTTGCgctcttcaaattacaacacaaatataaccTGCgaaaatgtacagaacatgaactgaagagcGAACGTTGCGAAGCAACGGC
Mut primer 100bp-709	GCACGGCGTCACACTTTGCgctcttcaaattacaacacaaatataaccCAGgaaaatgtacagaacatgaactgaagagcGAACGTTGCGAAGCAACGGC
Mut primer 100bp-710	GCACGGCGTCACACTTTGCgctcttcaaattacaacacaaatataaccGGCgaaaatgtacagaacatgaactgaagagcGAACGTTGCGAAGCAACGGC
Mut primer 100bp-711	GCACGGCGTCACACTTTGCgctcttcaaattacaacacaaatataaccCACgaaaatgtacagaacatgaactgaagagcGAACGTTGCGAAGCAACGGC
Mut primer 100bp-712	GCACGGCGTCACACTTTGCgctcttcaaattacaacacaaatataaccATCgaaaatgtacagaacatgaactgaagagcGAACGTTGCGAAGCAACGGC
Mut primer 100bp-713	GCACGGCGTCACACTTTGCgctcttcaaattacaacacaaatataaccCTGgaaaatgtacagaacatgaactgaagagcGAACGTTGCGAAGCAACGGC
Mut primer 100bp-714	GCACGGCGTCACACTTTGCgctcttcaaattacaacacaaatataaccAAGgaaaatgtacagaacatgaactgaagagcGAACGTTGCGAAGCAACGGC
Mut primer 100bp-715	GCACGGCGTCACACTTTGCgctcttcaaattacaacacaaatataaccATGgaaaatgtacagaacatgaactgaagagcGAACGTTGCGAAGCAACGGC
Mut primer 100bp-716	GCACGGCGTCACACTTTGCgctcttcaaattacaacacaaatataaccTTCgaaaatgtacagaacatgaactgaagagcGAACGTTGCGAAGCAACGGC
Mut primer 100bp-717	GCACGGCGTCACACTTTGCgctcttcaaattacaacacaaatataaccCCCgaaaatgtacagaacatgaactgaagagcGAACGTTGCGAAGCAACGGC
Mut primer 100bp-718	GCACGGCGTCACACTTTGCgctcttcaaattacaacacaaatataaccAGCgaaaatgtacagaacatgaactgaagagcGAACGTTGCGAAGCAACGGC
Mut primer 100bp-719	GCACGGCGTCACACTTTGCgctcttcaaattacaacacaaatataaccACCgaaaatgtacagaacatgaactgaagagcGAACGTTGCGAAGCAACGGC
Mut primer 100bp-720	GCACGGCGTCACACTTTGCgctcttcaaattacaacacaaatataaccTGGgaaaatgtacagaacatgaactgaagagcGAACGTTGCGAAGCAACGGC
Mut primer 100bp-721	GCACGGCGTCACACTTTGCgctcttcaaattacaacacaaatataaccTACgaaaatgtacagaacatgaactgaagagcGAACGTTGCGAAGCAACGGC
Mut primer 100bp-722	GCACGGCGTCACACTTTGCgctcttcaaattacaacacaaatataaccGTGgaaaatgtacagaacatgaactgaagagcGAACGTTGCGAAGCAACGGC
Mut primer 100bp-723	GCACGGCGTCACACTTTGCgctcttcatacaacacaaatataaccgaaGCCaatgtacagaacatgaacaactgaagagcGAACGTTGCGAAGCAACGGC
Mut primer 100bp-724	GCACGGCGTCACACTTTGCgctcttcatacaacacaaatataaccgaaAGAaatgtacagaacatgaacaactgaagagcGAACGTTGCGAAGCAACGGC
Mut primer 100bp-725	GCACGGCGTCACACTTTGCgctcttcatacaacacaaatataaccgaaAACaatgtacagaacatgaacaactgaagagcGAACGTTGCGAAGCAACGGC
Mut primer 100bp-726	GCACGGCGTCACACTTTGCgctcttcatacaacacaaatataaccgaaGACaatgtacagaacatgaacaactgaagagcGAACGTTGCGAAGCAACGGC
Mut primer 100bp-727	GCACGGCGTCACACTTTGCgctcttcatacaacacaaatataaccgaaTGCaatgtacagaacatgaacaactgaagagcGAACGTTGCGAAGCAACGGC
Mut primer 100bp-728	GCACGGCGTCACACTTTGCgctcttcatacaacacaaatataaccgaaCAGaatgtacagaacatgaacaactgaagagcGAACGTTGCGAAGCAACGGC
Mut primer 100bp-729	GCACGGCGTCACACTTTGCgctcttcatacaacacaaatataaccgaaGGCaatgtacagaacatgaacaactgaagagcGAACGTTGCGAAGCAACGGC
Mut primer 100bp-730	GCACGGCGTCACACTTTGCgctcttcatacaacacaaatataaccgaaCACaatgtacagaacatgaacaactgaagagcGAACGTTGCGAAGCAACGGC
Mut primer 100bp-731	GCACGGCGTCACACTTTGCgctcttcatacaacacaaatataaccgaaATCaatgtacagaacatgaacaactgaagagcGAACGTTGCGAAGCAACGGC
Mut primer 100bp-732	GCACGGCGTCACACTTTGCgctcttcatacaacacaaatataaccgaaCTGaatgtacagaacatgaacaactgaagagcGAACGTTGCGAAGCAACGGC
Mut primer 100bp-733	GCACGGCGTCACACTTTGCgctcttcatacaacacaaatataaccgaaAAGaatgtacagaacatgaacaactgaagagcGAACGTTGCGAAGCAACGGC
Mut primer 100bp-734	GCACGGCGTCACACTTTGCgctcttcatacaacacaaatataaccgaaATGaatgtacagaacatgaacaactgaagagcGAACGTTGCGAAGCAACGGC
Mut primer 100bp-735	GCACGGCGTCACACTTTGCgctcttcatacaacacaaatataaccgaaTTCaatgtacagaacatgaacaactgaagagcGAACGTTGCGAAGCAACGGC
Mut primer 100bp-736	GCACGGCGTCACACTTTGCgctcttcatacaacacaaatataaccgaaCCCaatgtacagaacatgaacaactgaagagcGAACGTTGCGAAGCAACGGC
Mut primer 100bp-737	GCACGGCGTCACACTTTGCgctcttcatacaacacaaatataaccgaaAGCaatgtacagaacatgaacaactgaagagcGAACGTTGCGAAGCAACGGC
Mut primer 100bp-738	GCACGGCGTCACACTTTGCgctcttcatacaacacaaatataaccgaaACCaatgtacagaacatgaacaactgaagagcGAACGTTGCGAAGCAACGGC
Mut primer 100bp-739	GCACGGCGTCACACTTTGCgctcttcatacaacacaaatataaccgaaTGGaatgtacagaacatgaacaactgaagagcGAACGTTGCGAAGCAACGGC
Mut primer 100bp-740	GCACGGCGTCACACTTTGCgctcttcatacaacacaaatataaccgaaTACaatgtacagaacatgaacaactgaagagcGAACGTTGCGAAGCAACGGC
Mut primer 100bp-741	GCACGGCGTCACACTTTGCgctcttcatacaacacaaatataaccgaaGTGaatgtacagaacatgaacaactgaagagcGAACGTTGCGAAGCAACGGC
Mut primer 100bp-742	GCACGGCGTCACACTTTGCgctcttcaaacacaaatataaccgaagaaGCCgtacagaacatgaacaacgcttgaagagcGAACGTTGCGAAGCAACGGC
Mut primer 100bp-743	GCACGGCGTCACACTTTGCgctcttcaaacacaaatataaccgaagaaAGAgtacagaacatgaacaacgcttgaagagcGAACGTTGCGAAGCAACGGC
Mut primer 100bp-744	GCACGGCGTCACACTTTGCgctcttcaaacacaaatataaccgaagaaGACgtacagaacatgaacaacgcttgaagagcGAACGTTGCGAAGCAACGGC
Mut primer 100bp-745	GCACGGCGTCACACTTTGCgctcttcaaacacaaatataaccgaagaaTGCgtacagaacatgaacaacgcttgaagagcGAACGTTGCGAAGCAACGGC
Mut primer 100bp-746	GCACGGCGTCACACTTTGCgctcttcaaacacaaatataaccgaagaaGAGgtacagaacatgaacaacgcttgaagagcGAACGTTGCGAAGCAACGGC
Mut primer 100bp-747	GCACGGCGTCACACTTTGCgctcttcaaacacaaatataaccgaagaaCAGgtacagaacatgaacaacgcttgaagagcGAACGTTGCGAAGCAACGGC
Mut primer 100bp-748	GCACGGCGTCACACTTTGCgctcttcaaacacaaatataaccgaagaaGGCgtacagaacatgaacaacgcttgaagagcGAACGTTGCGAAGCAACGGC
Mut primer 100bp-749	GCACGGCGTCACACTTTGCgctcttcaaacacaaatataaccgaagaaCACgtacagaacatgaacaacgcttgaagagcGAACGTTGCGAAGCAACGGC
Mut primer 100bp-750	GCACGGCGTCACACTTTGCgctcttcaaacacaaatataaccgaagaaATCgtacagaacatgaacaacgcttgaagagcGAACGTTGCGAAGCAACGGC
Mut primer 100bp-751	GCACGGCGTCACACTTTGCgctcttcaaacacaaatataaccgaagaaCTGgtacagaacatgaacaacgcttgaagagcGAACGTTGCGAAGCAACGGC
Mut primer 100bp-752	GCACGGCGTCACACTTTGCgctcttcaaacacaaatataaccgaagaaAAGgtacagaacatgaacaacgcttgaagagcGAACGTTGCGAAGCAACGGC
Mut primer 100bp-753	GCACGGCGTCACACTTTGCgctcttcaaacacaaatataaccgaagaaATGgtacagaacatgaacaacgcttgaagagcGAACGTTGCGAAGCAACGGC
Mut primer 100bp-754	GCACGGCGTCACACTTTGCgctcttcaaacacaaatataaccgaagaaTTCgtacagaacatgaacaacgcttgaagagcGAACGTTGCGAAGCAACGGC
Mut primer 100bp-755	GCACGGCGTCACACTTTGCgctcttcaaacacaaatataaccgaagaaCCCgtacagaacatgaacaacgcttgaagagcGAACGTTGCGAAGCAACGGC
Mut primer 100bp-756	GCACGGCGTCACACTTTGCgctcttcaaacacaaatataaccgaagaaAGCgtacagaacatgaacaacgcttgaagagcGAACGTTGCGAAGCAACGGC
Mut primer 100bp-757	GCACGGCGTCACACTTTGCgctcttcaaacacaaatataaccgaagaaACCgtacagaacatgaacaacgcttgaagagcGAACGTTGCGAAGCAACGGC
Mut primer 100bp-758	GCACGGCGTCACACTTTGCgctcttcaaacacaaatataaccgaagaaTGGgtacagaacatgaacaacgcttgaagagcGAACGTTGCGAAGCAACGGC
Mut primer 100bp-759	GCACGGCGTCACACTTTGCgctcttcaaacacaaatataaccgaagaaTACgtacagaacatgaacaacgcttgaagagcGAACGTTGCGAAGCAACGGC
Mut primer 100bp-760	GCACGGCGTCACACTTTGCgctcttcaaacacaaatataaccgaagaaGTGgtacagaacatgaacaacgcttgaagagcGAACGTTGCGAAGCAACGGC
Mut primer 100bp-761	GCACGGCGTCACACTTTGCgctcttcaacaaatataaccgaagaaaatGCCcagaacatgaacaacgctggttgaagagcGAACGTTGCGAAGCAACGGC
Mut primer 100bp-762	GCACGGCGTCACACTTTGCgctcttcaacaaatataaccgaagaaaatAGAcagaacatgaacaacgctggttgaagagcGAACGTTGCGAAGCAACGGC
Mut primer 100bp-763	GCACGGCGTCACACTTTGCgctcttcaacaaatataaccgaagaaaatAACcagaacatgaacaacgctggttgaagagcGAACGTTGCGAAGCAACGGC
Mut primer 100bp-764	GCACGGCGTCACACTTTGCgctcttcaacaaatataaccgaagaaaatGACcagaacatgaacaacgctggttgaagagcGAACGTTGCGAAGCAACGGC
Mut primer 100bp-765	GCACGGCGTCACACTTTGCgctcttcaacaaatataaccgaagaaaatTGCcagaacatgaacaacgctggttgaagagcGAACGTTGCGAAGCAACGGC
Mut primer 100bp-766	GCACGGCGTCACACTTTGCgctcttcaacaaatataaccgaagaaaatGAGcagaacatgaacaacgctggttgaagagcGAACGTTGCGAAGCAACGGC
Mut primer 100bp-767	GCACGGCGTCACACTTTGCgctcttcaacaaatataaccgaagaaaatCAGcagaacatgaacaacgctggttgaagagcGAACGTTGCGAAGCAACGGC
Mut primer 100bp-768	GCACGGCGTCACACTTTGCgctcttcaacaaatataaccgaagaaaatGGCcagaacatgaacaacgctggttgaagagcGAACGTTGCGAAGCAACGGC
Mut primer 100bp-769	GCACGGCGTCACACTTTGCgctcttcaacaaatataaccgaagaaaatCACcagaacatgaacaacgctggttgaagagcGAACGTTGCGAAGCAACGGC
Mut primer 100bp-770	GCACGGCGTCACACTTTGCgctcttcaacaaatataaccgaagaaaatATCcagaacatgaacaacgctggttgaagagcGAACGTTGCGAAGCAACGGC
Mut primer 100bp-771	GCACGGCGTCACACTTTGCgctcttcaacaaatataaccgaagaaaatCTGcagaacatgaacaacgctggttgaagagcGAACGTTGCGAAGCAACGGC
Mut primer 100bp-772	GCACGGCGTCACACTTTGCgctcttcaacaaatataaccgaagaaaatAAGcagaacatgaacaacgctggttgaagagcGAACGTTGCGAAGCAACGGC
Mut primer 100bp-773	GCACGGCGTCACACTTTGCgctcttcaacaaatataaccgaagaaaatATGcagaacatgaacaacgctggttgaagagcGAACGTTGCGAAGCAACGGC
Mut primer 100bp-774	GCACGGCGTCACACTTTGCgctcttcaacaaatataaccgaagaaaatTTCcagaacatgaacaacgctggttgaagagcGAACGTTGCGAAGCAACGGC
Mut primer 100bp-775	GCACGGCGTCACACTTTGCgctcttcaacaaatataaccgaagaaaatCCCcagaacatgaacaacgctggttgaagagcGAACGTTGCGAAGCAACGGC
Mut primer 100bp-776	GCACGGCGTCACACTTTGCgctcttcaacaaatataaccgaagaaaatAGCcagaacatgaacaacgctggttgaagagcGAACGTTGCGAAGCAACGGC
Mut primer 100bp-777	GCACGGCGTCACACTTTGCgctcttcaacaaatataaccgaagaaaatACCcagaacatgaacaacgctggttgaagagcGAACGTTGCGAAGCAACGGC
Mut primer 100bp-778	GCACGGCGTCACACTTTGCgctcttcaacaaatataaccgaagaaaatTGGcagaacatgaacaacgctggttgaagagcGAACGTTGCGAAGCAACGGC
Mut primer 100bp-779	GCACGGCGTCACACTTTGCgctcttcaacaaatataaccgaagaaaatTACcagaacatgaacaacgctggttgaagagcGAACGTTGCGAAGCAACGGC
Mut primer 100bp-780	GCACGGCGTCACACTTTGCgctcttcaaatataaccgaagaaaatgtaGCCaacatgaacaacgctggtgattgaagagcGAACGTTGCGAAGCAACGGC
Mut primer 100bp-781	GCACGGCGTCACACTTTGCgctcttcaaatataaccgaagaaaatgtaAGAaacatgaacaacgctggtgattgaagagcGAACGTTGCGAAGCAACGGC
Mut primer 100bp-782	GCACGGCGTCACACTTTGCgctcttcaaatataaccgaagaaaatgtaAACaacatgaacaacgctggtgattgaagagcGAACGTTGCGAAGCAACGGC
Mut primer 100bp-783	GCACGGCGTCACACTTTGCgctcttcaaatataaccgaagaaaatgtaGACaacatgaacaacgctggtgattgaagagcGAACGTTGCGAAGCAACGGC
Mut primer 100bp-784	GCACGGCGTCACACTTTGCgctcttcaaatataaccgaagaaaatgtaTGCaacatgaacaacgctggtgattgaagagcGAACGTTGCGAAGCAACGGC
Mut primer 100bp-785	GCACGGCGTCACACTTTGCgctcttcaaatataaccgaagaaaatgtaGAGaacatgaacaacgctggtgattgaagagcGAACGTTGCGAAGCAACGGC
Mut primer 100bp-786	GCACGGCGTCACACTTTGCgctcttcaaatataaccgaagaaaatgtaGGCaacatgaacaacgctggtgattgaagagcGAACGTTGCGAAGCAACGGC
Mut primer 100bp-787	GCACGGCGTCACACTTTGCgctcttcaaatataaccgaagaaaatgtaCACaacatgaacaacgctggtgattgaagagcGAACGTTGCGAAGCAACGGC
Mut primer 100bp-788	GCACGGCGTCACACTTTGCgctcttcaaatataaccgaagaaaatgtaATCaacatgaacaacgctggtgattgaagagcGAACGTTGCGAAGCAACGGC
Mut primer 100bp-789	GCACGGCGTCACACTTTGCgctcttcaaatataaccgaagaaaatgtaCTGaacatgaacaacgctggtgattgaagagcGAACGTTGCGAAGCAACGGC
Mut primer 100bp-790	GCACGGCGTCACACTTTGCgctcttcaaatataaccgaagaaaatgtaAAGaacatgaacaacgctggtgattgaagagcGAACGTTGCGAAGCAACGGC
Mut primer 100bp-791	GCACGGCGTCACACTTTGCgctcttcaaatataaccgaagaaaatgtaATGaacatgaacaacgctggtgattgaagagcGAACGTTGCGAAGCAACGGC
Mut primer 100bp-792	GCACGGCGTCACACTTTGCgctcttcaaatataaccgaagaaaatgtaTTCaacatgaacaacgctggtgattgaagagcGAACGTTGCGAAGCAACGGC
Mut primer 100bp-793	GCACGGCGTCACACTTTGCgctcttcaaatataaccgaagaaaatgtaCCCaacatgaacaacgctggtgattgaagagcGAACGTTGCGAAGCAACGGC
Mut primer 100bp-794	GCACGGCGTCACACTTTGCgctcttcaaatataaccgaagaaaatgtaAGCaacatgaacaacgctggtgattgaagagcGAACGTTGCGAAGCAACGGC
Mut primer 100bp-795	GCACGGCGTCACACTTTGCgctcttcaaatataaccgaagaaaatgtaACCaacatgaacaacgctggtgattgaagagcGAACGTTGCGAAGCAACGGC
Mut primer 100bp-796	GCACGGCGTCACACTTTGCgctcttcaaatataaccgaagaaaatgtaTGGaacatgaacaacgctggtgattgaagagcGAACGTTGCGAAGCAACGGC
Mut primer 100bp-797	GCACGGCGTCACACTTTGCgctcttcaaatataaccgaagaaaatgtaTACaacatgaacaacgctggtgattgaagagcGAACGTTGCGAAGCAACGGC
Mut primer 100bp-798	GCACGGCGTCACACTTTGCgctcttcaaatataaccgaagaaaatgtaGTGaacatgaacaacgctggtgattgaagagcGAACGTTGCGAAGCAACGGC
Mut primer 100bp-799	GCACGGCGTCACACTTTGCgctcttcaataaccgaagaaaatgtacagGCCatgaacaacgctggtgataagtgaagagcGAACGTTGCGAAGCAACGGC
Mut primer 100bp-800	GCACGGCGTCACACTTTGCgctcttcaataaccgaagaaaatgtacagAGAatgaacaacgctggtgataagtgaagagcGAACGTTGCGAAGCAACGGC
Mut primer 100bp-801	GCACGGCGTCACACTTTGCgctcttcaataaccgaagaaaatgtacagGACatgaacaacgctggtgataagtgaagagcGAACGTTGCGAAGCAACGGC
Mut primer 100bp-802	GCACGGCGTCACACTTTGCgctcttcaataaccgaagaaaatgtacagTGCatgaacaacgctggtgataagtgaagagcGAACGTTGCGAAGCAACGGC
Mut primer 100bp-803	GCACGGCGTCACACTTTGCgctcttcaataaccgaagaaaatgtacagGAGatgaacaacgctggtgataagtgaagagcGAACGTTGCGAAGCAACGGC
Mut primer 100bp-804	GCACGGCGTCACACTTTGCgctcttcaataaccgaagaaaatgtacagCAGatgaacaacgctggtgataagtgaagagcGAACGTTGCGAAGCAACGGC
Mut primer 100bp-805	GCACGGCGTCACACTTTGCgctcttcaataaccgaagaaaatgtacagGGCatgaacaacgctggtgataagtgaagagcGAACGTTGCGAAGCAACGGC
Mut primer 100bp-806	GCACGGCGTCACACTTTGCgctcttcaataaccgaagaaaatgtacagCACatgaacaacgctggtgataagtgaagagcGAACGTTGCGAAGCAACGGC
Mut primer 100bp-807	GCACGGCGTCACACTTTGCgctcttcaataaccgaagaaaatgtacagATCatgaacaacgctggtgataagtgaagagcGAACGTTGCGAAGCAACGGC
Mut primer 100bp-808	GCACGGCGTCACACTTTGCgctcttcaataaccgaagaaaatgtacagCTGatgaacaacgctggtgataagtgaagagcGAACGTTGCGAAGCAACGGC
Mut primer 100bp-809	GCACGGCGTCACACTTTGCgctcttcaataaccgaagaaaatgtacagAAGatgaacaacgctggtgataagtgaagagcGAACGTTGCGAAGCAACGGC
Mut primer 100bp-810	GCACGGCGTCACACTTTGCgctcttcaataaccgaagaaaatgtacagATGatgaacaacgctggtgataagtgaagagcGAACGTTGCGAAGCAACGGC
Mut primer 100bp-811	GCACGGCGTCACACTTTGCgctcttcaataaccgaagaaaatgtacagTTCatgaacaacgctggtgataagtgaagagcGAACGTTGCGAAGCAACGGC
Mut primer 100bp-812	GCACGGCGTCACACTTTGCgctcttcaataaccgaagaaaatgtacagCCCatgaacaacgctggtgataagtgaagagcGAACGTTGCGAAGCAACGGC
Mut primer 100bp-813	GCACGGCGTCACACTTTGCgctcttcaataaccgaagaaaatgtacagAGCatgaacaacgctggtgataagtgaagagcGAACGTTGCGAAGCAACGGC
Mut primer 100bp-814	GCACGGCGTCACACTTTGCgctcttcaataaccgaagaaaatgtacagACCatgaacaacgctggtgataagtgaagagcGAACGTTGCGAAGCAACGGC
Mut primer 100bp-815	GCACGGCGTCACACTTTGCgctcttcaataaccgaagaaaatgtacagTGGatgaacaacgctggtgataagtgaagagcGAACGTTGCGAAGCAACGGC
Mut primer 100bp-816	GCACGGCGTCACACTTTGCgctcttcaataaccgaagaaaatgtacagTACatgaacaacgctggtgataagtgaagagcGAACGTTGCGAAGCAACGGC
Mut primer 100bp-817	GCACGGCGTCACACTTTGCgctcttcaataaccgaagaaaatgtacagGTGatgaacaacgctggtgataagtgaagagcGAACGTTGCGAAGCAACGGC
Mut primer 100bp-818	GCACGGCGTCACACTTTGCgctcttcaaccgaagaaaatgtacagaacGCCaacaacgctggtgataagtggtgaagagcGAACGTTGCGAAGCAACGGC
Mut primer 100bp-819	GCACGGCGTCACACTTTGCgctcttcaaccgaagaaaatgtacagaacAGAaacaacgctggtgataagtggtgaagagcGAACGTTGCGAAGCAACGGC
Mut primer 100bp-820	GCACGGCGTCACACTTTGCgctcttcaaccgaagaaaatgtacagaacAACaacaacgctggtgataagtggtgaagagcGAACGTTGCGAAGCAACGGC
Mut primer 100bp-821	GCACGGCGTCACACTTTGCgctcttcaaccgaagaaaatgtacagaacGACaacaacgctggtgataagtggtgaagagcGAACGTTGCGAAGCAACGGC
Mut primer 100bp-822	GCACGGCGTCACACTTTGCgctcttcaaccgaagaaaatgtacagaacTGCaacaacgctggtgataagtggtgaagagcGAACGTTGCGAAGCAACGGC
Mut primer 100bp-823	GCACGGCGTCACACTTTGCgctcttcaaccgaagaaaatgtacagaacGAGaacaacgctggtgataagtggtgaagagcGAACGTTGCGAAGCAACGGC
Mut primer 100bp-824	GCACGGCGTCACACTTTGCgctcttcaaccgaagaaaatgtacagaacCAGaacaacgctggtgataagtggtgaagagcGAACGTTGCGAAGCAACGGC
Mut primer 100bp-825	GCACGGCGTCACACTTTGCgctcttcaaccgaagaaaatgtacagaacGGCaacaacgctggtgataagtggtgaagagcGAACGTTGCGAAGCAACGGC
Mut primer 100bp-826	GCACGGCGTCACACTTTGCgctcttcaaccgaagaaaatgtacagaacCACaacaacgctggtgataagtggtgaagagcGAACGTTGCGAAGCAACGGC
Mut primer 100bp-827	GCACGGCGTCACACTTTGCgctcttcaaccgaagaaaatgtacagaacATCaacaacgctggtgataagtggtgaagagcGAACGTTGCGAAGCAACGGC
Mut primer 100bp-828	GCACGGCGTCACACTTTGCgctcttcaaccgaagaaaatgtacagaacCTGaacaacgctggtgataagtggtgaagagcGAACGTTGCGAAGCAACGGC
Mut primer 100bp-829	GCACGGCGTCACACTTTGCgctcttcaaccgaagaaaatgtacagaacAAGaacaacgctggtgataagtggtgaagagcGAACGTTGCGAAGCAACGGC
Mut primer 100bp-830	GCACGGCGTCACACTTTGCgctcttcaaccgaagaaaatgtacagaacTTCaacaacgctggtgataagtggtgaagagcGAACGTTGCGAAGCAACGGC
Mut primer 100bp-831	GCACGGCGTCACACTTTGCgctcttcaaccgaagaaaatgtacagaacCCCaacaacgctggtgataagtggtgaagagcGAACGTTGCGAAGCAACGGC
Mut primer 100bp-832	GCACGGCGTCACACTTTGCgctcttcaaccgaagaaaatgtacagaacAGCaacaacgctggtgataagtggtgaagagcGAACGTTGCGAAGCAACGGC
Mut primer 100bp-833	GCACGGCGTCACACTTTGCgctcttcaaccgaagaaaatgtacagaacACCaacaacgctggtgataagtggtgaagagcGAACGTTGCGAAGCAACGGC
Mut primer 100bp-834	GCACGGCGTCACACTTTGCgctcttcaaccgaagaaaatgtacagaacTGGaacaacgctggtgataagtggtgaagagcGAACGTTGCGAAGCAACGGC
Mut primer 100bp-835	GCACGGCGTCACACTTTGCgctcttcaaccgaagaaaatgtacagaacTACaacaacgctggtgataagtggtgaagagcGAACGTTGCGAAGCAACGGC
Mut primer 100bp-836	GCACGGCGTCACACTTTGCgctcttcaaccgaagaaaatgtacagaacGTGaacaacgctggtgataagtggtgaagagcGAACGTTGCGAAGCAACGGC
Mut primer 100bp-837	GCACGGCGTCACACTTTGCgctcttcagaagaaaatgtacagaacatgGCCaacgctggtgataagtggagctgaagagcGAACGTTGCGAAGCAACGGC
Mut primer 100bp-838	GCACGGCGTCACACTTTGCgctcttcagaagaaaatgtacagaacatgAGAaacgctggtgataagtggagctgaagagcGAACGTTGCGAAGCAACGGC
Mut primer 100bp-839	GCACGGCGTCACACTTTGCgctcttcagaagaaaatgtacagaacatgGACaacgctggtgataagtggagctgaagagcGAACGTTGCGAAGCAACGGC
Mut primer 100bp-840	GCACGGCGTCACACTTTGCgctcttcagaagaaaatgtacagaacatgTGCaacgctggtgataagtggagctgaagagcGAACGTTGCGAAGCAACGGC
Mut primer 100bp-841	GCACGGCGTCACACTTTGCgctcttcagaagaaaatgtacagaacatgGAGaacgctggtgataagtggagctgaagagcGAACGTTGCGAAGCAACGGC
Mut primer 100bp-842	GCACGGCGTCACACTTTGCgctcttcagaagaaaatgtacagaacatgCAGaacgctggtgataagtggagctgaagagcGAACGTTGCGAAGCAACGGC
Mut primer 100bp-843	GCACGGCGTCACACTTTGCgctcttcagaagaaaatgtacagaacatgGGCaacgctggtgataagtggagctgaagagcGAACGTTGCGAAGCAACGGC
Mut primer 100bp-844	GCACGGCGTCACACTTTGCgctcttcagaagaaaatgtacagaacatgCACaacgctggtgataagtggagctgaagagcGAACGTTGCGAAGCAACGGC
Mut primer 100bp-845	GCACGGCGTCACACTTTGCgctcttcagaagaaaatgtacagaacatgATCaacgctggtgataagtggagctgaagagcGAACGTTGCGAAGCAACGGC
Mut primer 100bp-846	GCACGGCGTCACACTTTGCgctcttcagaagaaaatgtacagaacatgCTGaacgctggtgataagtggagctgaagagcGAACGTTGCGAAGCAACGGC
Mut primer 100bp-847	GCACGGCGTCACACTTTGCgctcttcagaagaaaatgtacagaacatgAAGaacgctggtgataagtggagctgaagagcGAACGTTGCGAAGCAACGGC
Mut primer 100bp-848	GCACGGCGTCACACTTTGCgctcttcagaagaaaatgtacagaacatgATGaacgctggtgataagtggagctgaagagcGAACGTTGCGAAGCAACGGC
Mut primer 100bp-849	GCACGGCGTCACACTTTGCgctcttcagaagaaaatgtacagaacatgTTCaacgctggtgataagtggagctgaagagcGAACGTTGCGAAGCAACGGC
Mut primer 100bp-850	GCACGGCGTCACACTTTGCgctcttcagaagaaaatgtacagaacatgCCCaacgctggtgataagtggagctgaagagcGAACGTTGCGAAGCAACGGC
Mut primer 100bp-851	GCACGGCGTCACACTTTGCgctcttcagaagaaaatgtacagaacatgAGCaacgctggtgataagtggagctgaagagcGAACGTTGCGAAGCAACGGC
Mut primer 100bp-852	GCACGGCGTCACACTTTGCgctcttcagaagaaaatgtacagaacatgACCaacgctggtgataagtggagctgaagagcGAACGTTGCGAAGCAACGGC
Mut primer 100bp-853	GCACGGCGTCACACTTTGCgctcttcagaagaaaatgtacagaacatgTGGaacgctggtgataagtggagctgaagagcGAACGTTGCGAAGCAACGGC
Mut primer 100bp-854	GCACGGCGTCACACTTTGCgctcttcagaagaaaatgtacagaacatgTACaacgctggtgataagtggagctgaagagcGAACGTTGCGAAGCAACGGC
Mut primer 100bp-855	GCACGGCGTCACACTTTGCgctcttcagaagaaaatgtacagaacatgGTGaacgctggtgataagtggagctgaagagcGAACGTTGCGAAGCAACGGC
Mut primer 100bp-856	GCACGGCGTCACACTTTGCgctcttcagaaaatgtacagaacatgaacGCCgctggtgataagtggagcgcatgaagagcGAACGTTGCGAAGCAACGGC
Mut primer 100bp-857	GCACGGCGTCACACTTTGCgctcttcagaaaatgtacagaacatgaacAGAgctggtgataagtggagcgcatgaagagcGAACGTTGCGAAGCAACGGC
Mut primer 100bp-858	GCACGGCGTCACACTTTGCgctcttcagaaaatgtacagaacatgaacGACgctggtgataagtggagcgcatgaagagcGAACGTTGCGAAGCAACGGC
Mut primer 100bp-859	GCACGGCGTCACACTTTGCgctcttcagaaaatgtacagaacatgaacTGCgctggtgataagtggagcgcatgaagagcGAACGTTGCGAAGCAACGGC
Mut primer 100bp-860	GCACGGCGTCACACTTTGCgctcttcagaaaatgtacagaacatgaacGAGgctggtgataagtggagcgcatgaagagcGAACGTTGCGAAGCAACGGC
Mut primer 100bp-861	GCACGGCGTCACACTTTGCgctcttcagaaaatgtacagaacatgaacCAGgctggtgataagtggagcgcatgaagagcGAACGTTGCGAAGCAACGGC
Mut primer 100bp-862	GCACGGCGTCACACTTTGCgctcttcagaaaatgtacagaacatgaacGGCgctggtgataagtggagcgcatgaagagcGAACGTTGCGAAGCAACGGC
Mut primer 100bp-863	GCACGGCGTCACACTTTGCgctcttcagaaaatgtacagaacatgaacCACgctggtgataagtggagcgcatgaagagcGAACGTTGCGAAGCAACGGC
Mut primer 100bp-864	GCACGGCGTCACACTTTGCgctcttcagaaaatgtacagaacatgaacATCgctggtgataagtggagcgcatgaagagcGAACGTTGCGAAGCAACGGC
Mut primer 100bp-865	GCACGGCGTCACACTTTGCgctcttcagaaaatgtacagaacatgaacCTGgctggtgataagtggagcgcatgaagagcGAACGTTGCGAAGCAACGGC
Mut primer 100bp-866	GCACGGCGTCACACTTTGCgctcttcagaaaatgtacagaacatgaacAAGgctggtgataagtggagcgcatgaagagcGAACGTTGCGAAGCAACGGC
Mut primer 100bp-867	GCACGGCGTCACACTTTGCgctcttcagaaaatgtacagaacatgaacATGgctggtgataagtggagcgcatgaagagcGAACGTTGCGAAGCAACGGC
Mut primer 100bp-868	GCACGGCGTCACACTTTGCgctcttcagaaaatgtacagaacatgaacTTCgctggtgataagtggagcgcatgaagagcGAACGTTGCGAAGCAACGGC
Mut primer 100bp-869	GCACGGCGTCACACTTTGCgctcttcagaaaatgtacagaacatgaacCCCgctggtgataagtggagcgcatgaagagcGAACGTTGCGAAGCAACGGC
Mut primer 100bp-870	GCACGGCGTCACACTTTGCgctcttcagaaaatgtacagaacatgaacAGCgctggtgataagtggagcgcatgaagagcGAACGTTGCGAAGCAACGGC
Mut primer 100bp-871	GCACGGCGTCACACTTTGCgctcttcagaaaatgtacagaacatgaacACCgctggtgataagtggagcgcatgaagagcGAACGTTGCGAAGCAACGGC
Mut primer 100bp-872	GCACGGCGTCACACTTTGCgctcttcagaaaatgtacagaacatgaacTGGgctggtgataagtggagcgcatgaagagcGAACGTTGCGAAGCAACGGC
Mut primer 100bp-873	GCACGGCGTCACACTTTGCgctcttcagaaaatgtacagaacatgaacTACgctggtgataagtggagcgcatgaagagcGAACGTTGCGAAGCAACGGC
Mut primer 100bp-874	GCACGGCGTCACACTTTGCgctcttcagaaaatgtacagaacatgaacGTGgctggtgataagtggagcgcatgaagagcGAACGTTGCGAAGCAACGGC
Mut primer 100bp-875	GCACGGCGTCACACTTTGCgctcttcaaatgtacagaacatgaacaacAGAggtgataagtggagcgcattttgaagagcGAACGTTGCGAAGCAACGGC
Mut primer 100bp-876	GCACGGCGTCACACTTTGCgctcttcaaatgtacagaacatgaacaacAACggtgataagtggagcgcattttgaagagcGAACGTTGCGAAGCAACGGC
Mut primer 100bp-877	GCACGGCGTCACACTTTGCgctcttcaaatgtacagaacatgaacaacGACggtgataagtggagcgcattttgaagagcGAACGTTGCGAAGCAACGGC
Mut primer 100bp-878	GCACGGCGTCACACTTTGCgctcttcaaatgtacagaacatgaacaacTGCggtgataagtggagcgcattttgaagagcGAACGTTGCGAAGCAACGGC
Mut primer 100bp-879	GCACGGCGTCACACTTTGCgctcttcaaatgtacagaacatgaacaacGAGggtgataagtggagcgcattttgaagagcGAACGTTGCGAAGCAACGGC
Mut primer 100bp-880	GCACGGCGTCACACTTTGCgctcttcaaatgtacagaacatgaacaacCAGggtgataagtggagcgcattttgaagagcGAACGTTGCGAAGCAACGGC
Mut primer 100bp-881	GCACGGCGTCACACTTTGCgctcttcaaatgtacagaacatgaacaacGGCggtgataagtggagcgcattttgaagagcGAACGTTGCGAAGCAACGGC
Mut primer 100bp-882	GCACGGCGTCACACTTTGCgctcttcaaatgtacagaacatgaacaacCACggtgataagtggagcgcattttgaagagcGAACGTTGCGAAGCAACGGC
Mut primer 100bp-883	GCACGGCGTCACACTTTGCgctcttcaaatgtacagaacatgaacaacATCggtgataagtggagcgcattttgaagagcGAACGTTGCGAAGCAACGGC
Mut primer 100bp-884	GCACGGCGTCACACTTTGCgctcttcaaatgtacagaacatgaacaacCTGggtgataagtggagcgcattttgaagagcGAACGTTGCGAAGCAACGGC
Mut primer 100bp-885	GCACGGCGTCACACTTTGCgctcttcaaatgtacagaacatgaacaacAAGggtgataagtggagcgcattttgaagagcGAACGTTGCGAAGCAACGGC
Mut primer 100bp-886	GCACGGCGTCACACTTTGCgctcttcaaatgtacagaacatgaacaacATGggtgataagtggagcgcattttgaagagcGAACGTTGCGAAGCAACGGC
Mut primer 100bp-887	GCACGGCGTCACACTTTGCgctcttcaaatgtacagaacatgaacaacTTCggtgataagtggagcgcattttgaagagcGAACGTTGCGAAGCAACGGC
Mut primer 100bp-888	GCACGGCGTCACACTTTGCgctcttcaaatgtacagaacatgaacaacCCCggtgataagtggagcgcattttgaagagcGAACGTTGCGAAGCAACGGC
Mut primer 100bp-889	GCACGGCGTCACACTTTGCgctcttcaaatgtacagaacatgaacaacAGCggtgataagtggagcgcattttgaagagcGAACGTTGCGAAGCAACGGC
Mut primer 100bp-890	GCACGGCGTCACACTTTGCgctcttcaaatgtacagaacatgaacaacACCggtgataagtggagcgcattttgaagagcGAACGTTGCGAAGCAACGGC
Mut primer 100bp-891	GCACGGCGTCACACTTTGCgctcttcaaatgtacagaacatgaacaacTGGggtgataagtggagcgcattttgaagagcGAACGTTGCGAAGCAACGGC
Mut primer 100bp-892	GCACGGCGTCACACTTTGCgctcttcaaatgtacagaacatgaacaacTACggtgataagtggagcgcattttgaagagcGAACGTTGCGAAGCAACGGC
Mut primer 100bp-893	GCACGGCGTCACACTTTGCgctcttcaaatgtacagaacatgaacaacGTGggtgataagtggagcgcattttgaagagcGAACGTTGCGAAGCAACGGC
Mut primer 100bp-894	GCACGGCGTCACACTTTGCgctcttcagtacagaacatgaacaacgctGCCgataagtggagcgcatttctctgaagagcGAACGTTGCGAAGCAACGGC
Mut primer 100bp-895	GCACGGCGTCACACTTTGCgctcttcagtacagaacatgaacaacgctAGAgataagtggagcgcatttctctgaagagcGAACGTTGCGAAGCAACGGC
Mut primer 100bp-896	GCACGGCGTCACACTTTGCgctcttcagtacagaacatgaacaacgctAACgataagtggagcgcatttctctgaagagcGAACGTTGCGAAGCAACGGC
Mut primer 100bp-897	GCACGGCGTCACACTTTGCgctcttcagtacagaacatgaacaacgctGACgataagtggagcgcatttctctgaagagcGAACGTTGCGAAGCAACGGC
Mut primer 100bp-898	GCACGGCGTCACACTTTGCgctcttcagtacagaacatgaacaacgctTGCgataagtggagcgcatttctctgaagagcGAACGTTGCGAAGCAACGGC
Mut primer 100bp-899	GCACGGCGTCACACTTTGCgctcttcagtacagaacatgaacaacgctGAGgataagtggagcgcatttctctgaagagcGAACGTTGCGAAGCAACGGC
Mut primer 100bp-900	GCACGGCGTCACACTTTGCgctcttcagtacagaacatgaacaacgctCAGgataagtggagcgcatttctctgaagagcGAACGTTGCGAAGCAACGGC
Mut primer 100bp-901	GCACGGCGTCACACTTTGCgctcttcagtacagaacatgaacaacgctCACgataagtggagcgcatttctctgaagagcGAACGTTGCGAAGCAACGGC
Mut primer 100bp-902	GCACGGCGTCACACTTTGCgctcttcagtacagaacatgaacaacgctATCgataagtggagcgcatttctctgaagagcGAACGTTGCGAAGCAACGGC
Mut primer 100bp-903	GCACGGCGTCACACTTTGCgctcttcagtacagaacatgaacaacgctCTGgataagtggagcgcatttctctgaagagcGAACGTTGCGAAGCAACGGC
Mut primer 100bp-904	GCACGGCGTCACACTTTGCgctcttcagtacagaacatgaacaacgctAAGgataagtggagcgcatttctctgaagagcGAACGTTGCGAAGCAACGGC
Mut primer 100bp-905	GCACGGCGTCACACTTTGCgctcttcagtacagaacatgaacaacgctATGgataagtggagcgcatttctctgaagagcGAACGTTGCGAAGCAACGGC
Mut primer 100bp-906	GCACGGCGTCACACTTTGCgctcttcagtacagaacatgaacaacgctTTCgataagtggagcgcatttctctgaagagcGAACGTTGCGAAGCAACGGC
Mut primer 100bp-907	GCACGGCGTCACACTTTGCgctcttcagtacagaacatgaacaacgctCCCgataagtggagcgcatttctctgaagagcGAACGTTGCGAAGCAACGGC
Mut primer 100bp-908	GCACGGCGTCACACTTTGCgctcttcagtacagaacatgaacaacgctAGCgataagtggagcgcatttctctgaagagcGAACGTTGCGAAGCAACGGC
Mut primer 100bp-909	GCACGGCGTCACACTTTGCgctcttcagtacagaacatgaacaacgctACCgataagtggagcgcatttctctgaagagcGAACGTTGCGAAGCAACGGC
Mut primer 100bp-910	GCACGGCGTCACACTTTGCgctcttcagtacagaacatgaacaacgctTGGgataagtggagcgcatttctctgaagagcGAACGTTGCGAAGCAACGGC
Mut primer 100bp-911	GCACGGCGTCACACTTTGCgctcttcagtacagaacatgaacaacgctTACgataagtggagcgcatttctctgaagagcGAACGTTGCGAAGCAACGGC
Mut primer 100bp-912	GCACGGCGTCACACTTTGCgctcttcagtacagaacatgaacaacgctGTGgataagtggagcgcatttctctgaagagcGAACGTTGCGAAGCAACGGC
Mut primer 100bp-913	GCACGGCGTCACACTTTGCgctcttcacagaacatgaacaacgctggtGCCaagtggagcgcatttctcaagtgaagagcGAACGTTGCGAAGCAACGGC
Mut primer 100bp-914	GCACGGCGTCACACTTTGCgctcttcacagaacatgaacaacgctggtAGAaagtggagcgcatttctcaagtgaagagcGAACGTTGCGAAGCAACGGC
Mut primer 100bp-915	GCACGGCGTCACACTTTGCgctcttcacagaacatgaacaacgctggtAACaagtggagcgcatttctcaagtgaagagcGAACGTTGCGAAGCAACGGC
Mut primer 100bp-916	GCACGGCGTCACACTTTGCgctcttcacagaacatgaacaacgctggtTGCaagtggagcgcatttctcaagtgaagagcGAACGTTGCGAAGCAACGGC
Mut primer 100bp-917	GCACGGCGTCACACTTTGCgctcttcacagaacatgaacaacgctggtGAGaagtggagcgcatttctcaagtgaagagcGAACGTTGCGAAGCAACGGC
Mut primer 100bp-918	GCACGGCGTCACACTTTGCgctcttcacagaacatgaacaacgctggtCAGaagtggagcgcatttctcaagtgaagagcGAACGTTGCGAAGCAACGGC
Mut primer 100bp-919	GCACGGCGTCACACTTTGCgctcttcacagaacatgaacaacgctggtGGCaagtggagcgcatttctcaagtgaagagcGAACGTTGCGAAGCAACGGC
Mut primer 100bp-920	GCACGGCGTCACACTTTGCgctcttcacagaacatgaacaacgctggtCACaagtggagcgcatttctcaagtgaagagcGAACGTTGCGAAGCAACGGC
Mut primer 100bp-921	GCACGGCGTCACACTTTGCgctcttcacagaacatgaacaacgctggtATCaagtggagcgcatttctcaagtgaagagcGAACGTTGCGAAGCAACGGC
Mut primer 100bp-922	GCACGGCGTCACACTTTGCgctcttcacagaacatgaacaacgctggtCTGaagtggagcgcatttctcaagtgaagagcGAACGTTGCGAAGCAACGGC
Mut primer 100bp-923	GCACGGCGTCACACTTTGCgctcttcacagaacatgaacaacgctggtAAGaagtggagcgcatttctcaagtgaagagcGAACGTTGCGAAGCAACGGC
Mut primer 100bp-924	GCACGGCGTCACACTTTGCgctcttcacagaacatgaacaacgctggtATGaagtggagcgcatttctcaagtgaagagcGAACGTTGCGAAGCAACGGC
Mut primer 100bp-925	GCACGGCGTCACACTTTGCgctcttcacagaacatgaacaacgctggtTTCaagtggagcgcatttctcaagtgaagagcGAACGTTGCGAAGCAACGGC
Mut primer 100bp-926	GCACGGCGTCACACTTTGCgctcttcacagaacatgaacaacgctggtCCCaagtggagcgcatttctcaagtgaagagcGAACGTTGCGAAGCAACGGC
Mut primer 100bp-927	GCACGGCGTCACACTTTGCgctcttcacagaacatgaacaacgctggtAGCaagtggagcgcatttctcaagtgaagagcGAACGTTGCGAAGCAACGGC
Mut primer 100bp-928	GCACGGCGTCACACTTTGCgctcttcacagaacatgaacaacgctggtACCaagtggagcgcatttctcaagtgaagagcGAACGTTGCGAAGCAACGGC
Mut primer 100bp-929	GCACGGCGTCACACTTTGCgctcttcacagaacatgaacaacgctggtTGGaagtggagcgcatttctcaagtgaagagcGAACGTTGCGAAGCAACGGC
Mut primer 100bp-930	GCACGGCGTCACACTTTGCgctcttcacagaacatgaacaacgctggtTACaagtggagcgcatttctcaagtgaagagcGAACGTTGCGAAGCAACGGC
Mut primer 100bp-931	GCACGGCGTCACACTTTGCgctcttcacagaacatgaacaacgctggtGTGaagtggagcgcatttctcaagtgaagagcGAACGTTGCGAAGCAACGGC
Mut primer 100bp-932	GCACGGCGTCACACTTTGCgctcttcaaacatgaacaacgctggtgatGCCtggagcgcatttctcaaggaatgaagagcGAACGTTGCGAAGCAACGGC
Mut primer 100bp-933	GCACGGCGTCACACTTTGCgctcttcaaacatgaacaacgctggtgatAGAtggagcgcatttctcaaggaatgaagagcGAACGTTGCGAAGCAACGGC
Mut primer 100bp-934	GCACGGCGTCACACTTTGCgctcttcaaacatgaacaacgctggtgatAACtggagcgcatttctcaaggaatgaagagcGAACGTTGCGAAGCAACGGC
Mut primer 100bp-935	GCACGGCGTCACACTTTGCgctcttcaaacatgaacaacgctggtgatGACtggagcgcatttctcaaggaatgaagagcGAACGTTGCGAAGCAACGGC
Mut primer 100bp-936	GCACGGCGTCACACTTTGCgctcttcaaacatgaacaacgctggtgatTGCtggagcgcatttctcaaggaatgaagagcGAACGTTGCGAAGCAACGGC
Mut primer 100bp-937	GCACGGCGTCACACTTTGCgctcttcaaacatgaacaacgctggtgatGAGtggagcgcatttctcaaggaatgaagagcGAACGTTGCGAAGCAACGGC
Mut primer 100bp-938	GCACGGCGTCACACTTTGCgctcttcaaacatgaacaacgctggtgatCAGtggagcgcatttctcaaggaatgaagagcGAACGTTGCGAAGCAACGGC
Mut primer 100bp-939	GCACGGCGTCACACTTTGCgctcttcaaacatgaacaacgctggtgatGGCtggagcgcatttctcaaggaatgaagagcGAACGTTGCGAAGCAACGGC
Mut primer 100bp-940	GCACGGCGTCACACTTTGCgctcttcaaacatgaacaacgctggtgatCACtggagcgcatttctcaaggaatgaagagcGAACGTTGCGAAGCAACGGC
Mut primer 100bp-941	GCACGGCGTCACACTTTGCgctcttcaaacatgaacaacgctggtgatATCtggagcgcatttctcaaggaatgaagagcGAACGTTGCGAAGCAACGGC
Mut primer 100bp-942	GCACGGCGTCACACTTTGCgctcttcaaacatgaacaacgctggtgatCTGtggagcgcatttctcaaggaatgaagagcGAACGTTGCGAAGCAACGGC
Mut primer 100bp-943	GCACGGCGTCACACTTTGCgctcttcaaacatgaacaacgctggtgatATGtggagcgcatttctcaaggaatgaagagcGAACGTTGCGAAGCAACGGC
Mut primer 100bp-944	GCACGGCGTCACACTTTGCgctcttcaaacatgaacaacgctggtgatTTCtggagcgcatttctcaaggaatgaagagcGAACGTTGCGAAGCAACGGC
Mut primer 100bp-945	GCACGGCGTCACACTTTGCgctcttcaaacatgaacaacgctggtgatCCCtggagcgcatttctcaaggaatgaagagcGAACGTTGCGAAGCAACGGC
Mut primer 100bp-946	GCACGGCGTCACACTTTGCgctcttcaaacatgaacaacgctggtgatAGCtggagcgcatttctcaaggaatgaagagcGAACGTTGCGAAGCAACGGC
Mut primer 100bp-947	GCACGGCGTCACACTTTGCgctcttcaaacatgaacaacgctggtgatACCtggagcgcatttctcaaggaatgaagagcGAACGTTGCGAAGCAACGGC
Mut primer 100bp-948	GCACGGCGTCACACTTTGCgctcttcaaacatgaacaacgctggtgatTGGtggagcgcatttctcaaggaatgaagagcGAACGTTGCGAAGCAACGGC
Mut primer 100bp-949	GCACGGCGTCACACTTTGCgctcttcaaacatgaacaacgctggtgatTACtggagcgcatttctcaaggaatgaagagcGAACGTTGCGAAGCAACGGC
Mut primer 100bp-950	GCACGGCGTCACACTTTGCgctcttcaaacatgaacaacgctggtgatGTGtggagcgcatttctcaaggaatgaagagcGAACGTTGCGAAGCAACGGC
Mut primer 100bp-951	GCACGGCGTCACACTTTGCgctcttcaatgaacaacgctggtgataagGCCagcgcatttctcaaggaacaatgaagagcGAACGTTGCGAAGCAACGGC
Mut primer 100bp-952	GCACGGCGTCACACTTTGCgctcttcaatgaacaacgctggtgataagAGAagcgcatttctcaaggaacaatgaagagcGAACGTTGCGAAGCAACGGC
Mut primer 100bp-953	GCACGGCGTCACACTTTGCgctcttcaatgaacaacgctggtgataagAACagcgcatttctcaaggaacaatgaagagcGAACGTTGCGAAGCAACGGC
Mut primer 100bp-954	GCACGGCGTCACACTTTGCgctcttcaatgaacaacgctggtgataagGACagcgcatttctcaaggaacaatgaagagcGAACGTTGCGAAGCAACGGC
Mut primer 100bp-955	GCACGGCGTCACACTTTGCgctcttcaatgaacaacgctggtgataagTGCagcgcatttctcaaggaacaatgaagagcGAACGTTGCGAAGCAACGGC
Mut primer 100bp-956	GCACGGCGTCACACTTTGCgctcttcaatgaacaacgctggtgataagGAGagcgcatttctcaaggaacaatgaagagcGAACGTTGCGAAGCAACGGC
Mut primer 100bp-957	GCACGGCGTCACACTTTGCgctcttcaatgaacaacgctggtgataagCAGagcgcatttctcaaggaacaatgaagagcGAACGTTGCGAAGCAACGGC
Mut primer 100bp-958	GCACGGCGTCACACTTTGCgctcttcaatgaacaacgctggtgataagGGCagcgcatttctcaaggaacaatgaagagcGAACGTTGCGAAGCAACGGC
Mut primer 100bp-959	GCACGGCGTCACACTTTGCgctcttcaatgaacaacgctggtgataagCACagcgcatttctcaaggaacaatgaagagcGAACGTTGCGAAGCAACGGC
Mut primer 100bp-960	GCACGGCGTCACACTTTGCgctcttcaatgaacaacgctggtgataagATCagcgcatttctcaaggaacaatgaagagcGAACGTTGCGAAGCAACGGC
Mut primer 100bp-961	GCACGGCGTCACACTTTGCgctcttcaatgaacaacgctggtgataagCTGagcgcatttctcaaggaacaatgaagagcGAACGTTGCGAAGCAACGGC
Mut primer 100bp-962	GCACGGCGTCACACTTTGCgctcttcaatgaacaacgctggtgataagAAaagcgcatttctcaaggaacaatgaagagcGAACGTTGCGAAGCAACGGC
Mut primer 100bp-963	GCACGGCGTCACACTTTGCgctcttcaatgaacaacgctggtgataagATGagcgcatttctcaaggaacaatgaagagcGAACGTTGCGAAGCAACGGC
Mut primer 100bp-964	GCACGGCGTCACACTTTGCgctcttcaatgaacaacgctggtgataagTTCagcgcatttctcaaggaacaatgaagagcGAACGTTGCGAAGCAACGGC
Mut primer 100bp-965	GCACGGCGTCACACTTTGCgctcttcaatgaacaacgctggtgataagCCCagcgcatttctcaaggaacaatgaagagcGAACGTTGCGAAGCAACGGC
Mut primer 100bp-966	GCACGGCGTCACACTTTGCgctcttcaatgaacaacgctggtgataagAGCagcgcatttctcaaggaacaatgaagagcGAACGTTGCGAAGCAACGGC
Mut primer 100bp-967	GCACGGCGTCACACTTTGCgctcttcaatgaacaacgctggtgataagACCagcgcatttctcaaggaacaatgaagagcGAACGTTGCGAAGCAACGGC
Mut primer 100bp-968	GCACGGCGTCACACTTTGCgctcttcaatgaacaacgctggtgataagTACagcgcatttctcaaggaacaatgaagagcGAACGTTGCGAAGCAACGGC
Mut primer 100bp-969	GCACGGCGTCACACTTTGCgctcttcaatgaacaacgctggtgataagGTGagcgcatttctcaaggaacaatgaagagcGAACGTTGCGAAGCAACGGC
Mut primer 100bp-970	GCACGGCGTCACACTTTGCgctcttcaaacaacgctggtgataagtggGCCgcatttctcaaggaacaatcatgaagagcGAACGTTGCGAAGCAACGGC
Mut primer 100bp-971	GCACGGCGTCACACTTTGCgctcttcaaacaacgctggtgataagtggAGAgcatttctcaaggaacaatcatgaagagcGAACGTTGCGAAGCAACGGC
Mut primer 100bp-972	GCACGGCGTCACACTTTGCgctcttcaaacaacgctggtgataagtggAACgcatttctcaaggaacaatcatgaagagcGAACGTTGCGAAGCAACGGC
Mut primer 100bp-973	GCACGGCGTCACACTTTGCgctcttcaaacaacgctggtgataagtggGACgcatttctcaaggaacaatcatgaagagcGAACGTTGCGAAGCAACGGC
Mut primer 100bp-974	GCACGGCGTCACACTTTGCgctcttcaaacaacgctggtgataagtggTGCgcatttctcaaggaacaatcatgaagagcGAACGTTGCGAAGCAACGGC
Mut primer 100bp-975	GCACGGCGTCACACTTTGCgctcttcaaacaacgctggtgataagtggGAGgcatttctcaaggaacaatcatgaagagcGAACGTTGCGAAGCAACGGC
Mut primer 100bp-976	GCACGGCGTCACACTTTGCgctcttcaaacaacgctggtgataagtggCAGgcatttctcaaggaacaatcatgaagagcGAACGTTGCGAAGCAACGGC
Mut primer 100bp-977	GCACGGCGTCACACTTTGCgctcttcaaacaacgctggtgataagtggGGCgcatttctcaaggaacaatcatgaagagcGAACGTTGCGAAGCAACGGC
Mut primer 100bp-978	GCACGGCGTCACACTTTGCgctcttcaaacaacgctggtgataagtggCACgcatttctcaaggaacaatcatgaagagcGAACGTTGCGAAGCAACGGC
Mut primer 100bp-979	GCACGGCGTCACACTTTGCgctcttcaaacaacgctggtgataagtggATCgcatttctcaaggaacaatcatgaagagcGAACGTTGCGAAGCAACGGC
Mut primer 100bp-980	GCACGGCGTCACACTTTGCgctcttcaaacaacgctggtgataagtggCTGgcatttctcaaggaacaatcatgaagagcGAACGTTGCGAAGCAACGGC
Mut primer 100bp-981	GCACGGCGTCACACTTTGCgctcttcaaacaacgctggtgataagtggAAGgcatttctcaaggaacaatcatgaagagcGAACGTTGCGAAGCAACGGC
Mut primer 100bp-982	GCACGGCGTCACACTTTGCgctcttcaaacaacgctggtgataagtggATGgcatttctcaaggaacaatcatgaagagcGAACGTTGCGAAGCAACGGC
Mut primer 100bp-983	GCACGGCGTCACACTTTGCgctcttcaaacaacgctggtgataagtggTTCgcatttctcaaggaacaatcatgaagagcGAACGTTGCGAAGCAACGGC
Mut primer 100bp-984	GCACGGCGTCACACTTTGCgctcttcaaacaacgctggtgataagtggCCCgcatttctcaaggaacaatcatgaagagcGAACGTTGCGAAGCAACGGC
Mut primer 100bp-985	GCACGGCGTCACACTTTGCgctcttcaaacaacgctggtgataagtggACCgcatttctcaaggaacaatcatgaagagcGAACGTTGCGAAGCAACGGC
Mut primer 100bp-986	GCACGGCGTCACACTTTGCgctcttcaaacaacgctggtgataagtggTGGgcatttctcaaggaacaatcatgaagagcGAACGTTGCGAAGCAACGGC
Mut primer 100bp-987	GCACGGCGTCACACTTTGCgctcttcaaacaacgctggtgataagtggTACgcatttctcaaggaacaatcatgaagagcGAACGTTGCGAAGCAACGGC
Mut primer 100bp-988	GCACGGCGTCACACTTTGCgctcttcaaacaacgctggtgataagtggGTGgcatttctcaaggaacaatcatgaagagcGAACGTTGCGAAGCAACGGC
Mut primer 100bp-989	GCACGGCGTCACACTTTGCgctcttcaaacgctggtgataagtggagcAGAtttctcaaggaacaatcaacatgaagagcGAACGTTGCGAAGCAACGGC
Mut primer 100bp-990	GCACGGCGTCACACTTTGCgctcttcaaacgctggtgataagtggagcAACtttctcaaggaacaatcaacatgaagagcGAACGTTGCGAAGCAACGGC
Mut primer 100bp-991	GCACGGCGTCACACTTTGCgctcttcaaacgctggtgataagtggagcGACtttctcaaggaacaatcaacatgaagagcGAACGTTGCGAAGCAACGGC
Mut primer 100bp-992	GCACGGCGTCACACTTTGCgctcttcaaacgctggtgataagtggagcTGCtttctcaaggaacaatcaacatgaagagcGAACGTTGCGAAGCAACGGC
Mut primer 100bp-993	GCACGGCGTCACACTTTGCgctcttcaaacgctggtgataagtggagcGAGtttctcaaggaacaatcaacatgaagagcGAACGTTGCGAAGCAACGGC
Mut primer 100bp-994	GCACGGCGTCACACTTTGCgctcttcaaacgctggtgataagtggagcCAGtttctcaaggaacaatcaacatgaagagcGAACGTTGCGAAGCAACGGC
Mut primer 100bp-995	GCACGGCGTCACACTTTGCgctcttcaaacgctggtgataagtggagcGGCtttctcaaggaacaatcaacatgaagagcGAACGTTGCGAAGCAACGGC
Mut primer 100bp-996	GCACGGCGTCACACTTTGCgctcttcaaacgctggtgataagtggagcCACtttctcaaggaacaatcaacatgaagagcGAACGTTGCGAAGCAACGGC
Mut primer 100bp-997	GCACGGCGTCACACTTTGCgctcttcaaacgctggtgataagtggagcATCtttctcaaggaacaatcaacatgaagagcGAACGTTGCGAAGCAACGGC
Mut primer 100bp-998	GCACGGCGTCACACTTTGCgctcttcaaacgctggtgataagtggagcCTGtttctcaaggaacaatcaacatgaagagcGAACGTTGCGAAGCAACGGC
Mut primer 100bp-999	GCACGGCGTCACACTTTGCgctcttcaaacgctggtgataagtggagcAAGtttctcaaggaacaatcaacatgaagagcGAACGTTGCGAAGCAACGGC
Mut primer 100bp-1000	GCACGGCGTCACACTTTGCgctcttcaaacgctggtgataagtggagcATGtttctcaaggaacaatcaacatgaagagcGAACGTTGCGAAGCAACGGC
Mut primer 100bp-1001	GCACGGCGTCACACTTTGCgctcttcaaacgctggtgataagtggagcTTCtttctcaaggaacaatcaacatgaagagcGAACGTTGCGAAGCAACGGC
Mut primer 100bp-1002	GCACGGCGTCACACTTTGCgctcttcaaacgctggtgataagtggagcCCCtttctcaaggaacaatcaacatgaagagcGAACGTTGCGAAGCAACGGC
Mut primer 100bp-1003	GCACGGCGTCACACTTTGCgctcttcaaacgctggtgataagtggagcAGCtttctcaaggaacaatcaacatgaagagcGAACGTTGCGAAGCAACGGC
Mut primer 100bp-1004	GCACGGCGTCACACTTTGCgctcttcaaacgctggtgataagtggagcACCtttctcaaggaacaatcaacatgaagagcGAACGTTGCGAAGCAACGGC
Mut primer 100bp-1005	GCACGGCGTCACACTTTGCgctcttcaaacgctggtgataagtggagcTGGtttctcaaggaacaatcaacatgaagagcGAACGTTGCGAAGCAACGGC
Mut primer 100bp-1006	GCACGGCGTCACACTTTGCgctcttcaaacgctggtgataagtggagcTACtttctcaaggaacaatcaacatgaagagcGAACGTTGCGAAGCAACGGC
Mut primer 100bp-1007	GCACGGCGTCACACTTTGCgctcttcaaacgctggtgataagtggagcGTGtttctcaaggaacaatcaacatgaagagcGAACGTTGCGAAGCAACGGC
Mut primer 100bp-1008	GCACGGCGTCACACTTTGCgctcttcagctggtgataagtggagcgcaGCCctcaaggaacaatcaacattgtgaagagcGAACGTTGCGAAGCAACGGC
Mut primer 100bp-1009	GCACGGCGTCACACTTTGCgctcttcagctggtgataagtggagcgcaAGActcaaggaacaatcaacattgtgaagagcGAACGTTGCGAAGCAACGGC
Mut primer 100bp-1010	GCACGGCGTCACACTTTGCgctcttcagctggtgataagtggagcgcaAACctcaaggaacaatcaacattgtgaagagcGAACGTTGCGAAGCAACGGC
Mut primer 100bp-1011	GCACGGCGTCACACTTTGCgctcttcagctggtgataagtggagcgcaGACctcaaggaacaatcaacattgtgaagagcGAACGTTGCGAAGCAACGGC
Mut primer 100bp-1012	GCACGGCGTCACACTTTGCgctcttcagctggtgataagtggagcgcaTGCctcaaggaacaatcaacattgtgaagagcGAACGTTGCGAAGCAACGGC
Mut primer 100bp-1013	GCACGGCGTCACACTTTGCgctcttcagctggtgataagtggagcgcaGAGctcaaggaacaatcaacattgtgaagagcGAACGTTGCGAAGCAACGGC
Mut primer 100bp-1014	GCACGGCGTCACACTTTGCgctcttcagctggtgataagtggagcgcaCAGctcaaggaacaatcaacattgtgaagagcGAACGTTGCGAAGCAACGGC
Mut primer 100bp-1015	GCACGGCGTCACACTTTGCgctcttcagctggtgataagtggagcgcaGGCctcaaggaacaatcaacattgtgaagagcGAACGTTGCGAAGCAACGGC
Mut primer 100bp-1016	GCACGGCGTCACACTTTGCgctcttcagctggtgataagtggagcgcaCACctcaaggaacaatcaacattgtgaagagcGAACGTTGCGAAGCAACGGC
Mut primer 100bp-1017	GCACGGCGTCACACTTTGCgctcttcagctggtgataagtggagcgcaATCctcaaggaacaatcaacattgtgaagagcGAACGTTGCGAAGCAACGGC
Mut primer 100bp-1018	GCACGGCGTCACACTTTGCgctcttcagctggtgataagtggagcgcaCTGctcaaggaacaatcaacattgtgaagagcGAACGTTGCGAAGCAACGGC
Mut primer 100bp-1019	GCACGGCGTCACACTTTGCgctcttcagctggtgataagtggagcgcaAAGctcaaggaacaatcaacattgtgaagagcGAACGTTGCGAAGCAACGGC
Mut primer 100bp-1020	GCACGGCGTCACACTTTGCgctcttcagctggtgataagtggagcgcaATGctcaaggaacaatcaacattgtgaagagcGAACGTTGCGAAGCAACGGC
Mut primer 100bp-1021	GCACGGCGTCACACTTTGCgctcttcagctggtgataagtggagcgcaCCCctcaaggaacaatcaacattgtgaagagcGAACGTTGCGAAGCAACGGC
Mut primer 100bp-1022	GCACGGCGTCACACTTTGCgctcttcagctggtgataagtggagcgcaAGCctcaaggaacaatcaacattgtgaagagcGAACGTTGCGAAGCAACGGC
Mut primer 100bp-1023	GCACGGCGTCACACTTTGCgctcttcagctggtgataagtggagcgcaACCctcaaggaacaatcaacattgtgaagagcGAACGTTGCGAAGCAACGGC
Mut primer 100bp-1024	GCACGGCGTCACACTTTGCgctcttcagctggtgataagtggagcgcaTGGctcaaggaacaatcaacattgtgaagagcGAACGTTGCGAAGCAACGGC
Mut primer 100bp-1025	GCACGGCGTCACACTTTGCgctcttcagctggtgataagtggagcgcaTACctcaaggaacaatcaacattgtgaagagcGAACGTTGCGAAGCAACGGC
Mut primer 100bp-1026	GCACGGCGTCACACTTTGCgctcttcagctggtgataagtggagcgcaGTGctcaaggaacaatcaacattgtgaagagcGAACGTTGCGAAGCAACGGC
Mut primer 100bp-1027	GCACGGCGTCACACTTTGCgctcttcaggtgataagtggagcgcatttGCCaaggaacaatcaacattggcctgaagagcGAACGTTGCGAAGCAACGGC
Mut primer 100bp-1028	GCACGGCGTCACACTTTGCgctcttcaggtgataagtggagcgcatttAGAaaggaacaatcaacattggcctgaagagcGAACGTTGCGAAGCAACGGC
Mut primer 100bp-1029	GCACGGCGTCACACTTTGCgctcttcaggtgataagtggagcgcatttAACaaggaacaatcaacattggcctgaagagcGAACGTTGCGAAGCAACGGC
Mut primer 100bp-1030	GCACGGCGTCACACTTTGCgctcttcaggtgataagtggagcgcatttGACaaggaacaatcaacattggcctgaagagcGAACGTTGCGAAGCAACGGC
Mut primer 100bp-1031	GCACGGCGTCACACTTTGCgctcttcaggtgataagtggagcgcatttTGCaaggaacaatcaacattggcctgaagagcGAACGTTGCGAAGCAACGGC
Mut primer 100bp-1032	GCACGGCGTCACACTTTGCgctcttcaggtgataagtggagcgcatttGAGaaggaacaatcaacattggcctgaagagcGAACGTTGCGAAGCAACGGC
Mut primer 100bp-1033	GCACGGCGTCACACTTTGCgctcttcaggtgataagtggagcgcatttCAGaaggaacaatcaacattggcctgaagagcGAACGTTGCGAAGCAACGGC
Mut primer 100bp-1034	GCACGGCGTCACACTTTGCgctcttcaggtgataagtggagcgcatttGGCaaggaacaatcaacattggcctgaagagcGAACGTTGCGAAGCAACGGC
Mut primer 100bp-1035	GCACGGCGTCACACTTTGCgctcttcaggtgataagtggagcgcatttCACaaggaacaatcaacattggcctgaagagcGAACGTTGCGAAGCAACGGC
Mut primer 100bp-1036	GCACGGCGTCACACTTTGCgctcttcaggtgataagtggagcgcatttATCaaggaacaatcaacattggcctgaagagcGAACGTTGCGAAGCAACGGC
Mut primer 100bp-1037	GCACGGCGTCACACTTTGCgctcttcaggtgataagtggagcgcatttAAGaaggaacaatcaacattggcctgaagagcGAACGTTGCGAAGCAACGGC
Mut primer 100bp-1038	GCACGGCGTCACACTTTGCgctcttcaggtgataagtggagcgcatttATGaaggaacaatcaacattggcctgaagagcGAACGTTGCGAAGCAACGGC
Mut primer 100bp-1039	GCACGGCGTCACACTTTGCgctcttcaggtgataagtggagcgcatttTTCaaggaacaatcaacattggcctgaagagcGAACGTTGCGAAGCAACGGC
Mut primer 100bp-1040	GCACGGCGTCACACTTTGCgctcttcaggtgataagtggagcgcatttCCCaaggaacaatcaacattggcctgaagagcGAACGTTGCGAAGCAACGGC
Mut primer 100bp-1041	GCACGGCGTCACACTTTGCgctcttcaggtgataagtggagcgcatttAGCaaggaacaatcaacattggcctgaagagcGAACGTTGCGAAGCAACGGC
Mut primer 100bp-1042	GCACGGCGTCACACTTTGCgctcttcaggtgataagtggagcgcatttACCaaggaacaatcaacattggcctgaagagcGAACGTTGCGAAGCAACGGC
Mut primer 100bp-1043	GCACGGCGTCACACTTTGCgctcttcaggtgataagtggagcgcatttTGGaaggaacaatcaacattggcctgaagagcGAACGTTGCGAAGCAACGGC
Mut primer 100bp-1044	GCACGGCGTCACACTTTGCgctcttcaggtgataagtggagcgcatttTACaaggaacaatcaacattggcctgaagagcGAACGTTGCGAAGCAACGGC
Mut primer 100bp-1045	GCACGGCGTCACACTTTGCgctcttcaggtgataagtggagcgcatttGTGaaggaacaatcaacattggcctgaagagcGAACGTTGCGAAGCAACGGC
Mut primer 100bp-1046	GCACGGCGTCACACTTTGCgctcttcagataagtggagcgcatttctcGCCgaacaatcaacattggcccagtgaagagcGAACGTTGCGAAGCAACGGC
Mut primer 100bp-1047	GCACGGCGTCACACTTTGCgctcttcagataagtggagcgcatttctcAGAgaacaatcaacattggcccagtgaagagcGAACGTTGCGAAGCAACGGC
Mut primer 100bp-1048	GCACGGCGTCACACTTTGCgctcttcagataagtggagcgcatttctcAACgaacaatcaacattggcccagtgaagagcGAACGTTGCGAAGCAACGGC
Mut primer 100bp-1049	GCACGGCGTCACACTTTGCgctcttcagataagtggagcgcatttctcGACgaacaatcaacattggcccagtgaagagcGAACGTTGCGAAGCAACGGC
Mut primer 100bp-1050	GCACGGCGTCACACTTTGCgctcttcagataagtggagcgcatttctcTGCgaacaatcaacattggcccagtgaagagcGAACGTTGCGAAGCAACGGC
Mut primer 100bp-1051	GCACGGCGTCACACTTTGCgctcttcagataagtggagcgcatttctcGAGgaacaatcaacattggcccagtgaagagcGAACGTTGCGAAGCAACGGC
Mut primer 100bp-1052	GCACGGCGTCACACTTTGCgctcttcagataagtggagcgcatttctcCAGgaacaatcaacattggcccagtgaagagcGAACGTTGCGAAGCAACGGC
Mut primer 100bp-1053	GCACGGCGTCACACTTTGCgctcttcagataagtggagcgcatttctcGGCgaacaatcaacattggcccagtgaagagcGAACGTTGCGAAGCAACGGC
Mut primer 100bp-1054	GCACGGCGTCACACTTTGCgctcttcagataagtggagcgcatttctcCACgaacaatcaacattggcccagtgaagagcGAACGTTGCGAAGCAACGGC
Mut primer 100bp-1055	GCACGGCGTCACACTTTGCgctcttcagataagtggagcgcatttctcATCgaacaatcaacattggcccagtgaagagcGAACGTTGCGAAGCAACGGC
Mut primer 100bp-1056	GCACGGCGTCACACTTTGCgctcttcagataagtggagcgcatttctcCTGgaacaatcaacattggcccagtgaagagcGAACGTTGCGAAGCAACGGC
Mut primer 100bp-1057	GCACGGCGTCACACTTTGCgctcttcagataagtggagcgcatttctcATGgaacaatcaacattggcccagtgaagagcGAACGTTGCGAAGCAACGGC
Mut primer 100bp-1058	GCACGGCGTCACACTTTGCgctcttcagataagtggagcgcatttctcTTCgaacaatcaacattggcccagtgaagagcGAACGTTGCGAAGCAACGGC
Mut primer 100bp-1059	GCACGGCGTCACACTTTGCgctcttcagataagtggagcgcatttctcCCCgaacaatcaacattggcccagtgaagagcGAACGTTGCGAAGCAACGGC
Mut primer 100bp-1060	GCACGGCGTCACACTTTGCgctcttcagataagtggagcgcatttctcAGCgaacaatcaacattggcccagtgaagagcGAACGTTGCGAAGCAACGGC
Mut primer 100bp-1061	GCACGGCGTCACACTTTGCgctcttcagataagtggagcgcatttctcACCgaacaatcaacattggcccagtgaagagcGAACGTTGCGAAGCAACGGC
Mut primer 100bp-1062	GCACGGCGTCACACTTTGCgctcttcagataagtggagcgcatttctcTGGgaacaatcaacattggcccagtgaagagcGAACGTTGCGAAGCAACGGC
Mut primer 100bp-1063	GCACGGCGTCACACTTTGCgctcttcagataagtggagcgcatttctcTACgaacaatcaacattggcccagtgaagagcGAACGTTGCGAAGCAACGGC
Mut primer 100bp-1064	GCACGGCGTCACACTTTGCgctcttcagataagtggagcgcatttctcGTGgaacaatcaacattggcccagtgaagagcGAACGTTGCGAAGCAACGGC
Mut primer 100bp-1065	GCACGGCGTCACACTTTGCgctcttcaaagtggagcgcatttctcaagGCCcaatcaacattggcccagatgtgaagagcGAACGTTGCGAAGCAACGGC
Mut primer 100bp-1066	GCACGGCGTCACACTTTGCgctcttcaaagtggagcgcatttctcaagAGAcaatcaacattggcccagatgtgaagagcGAACGTTGCGAAGCAACGGC
Mut primer 100bp-1067	GCACGGCGTCACACTTTGCgctcttcaaagtggagcgcatttctcaagAACcaatcaacattggcccagatgtgaagagcGAACGTTGCGAAGCAACGGC
Mut primer 100bp-1068	GCACGGCGTCACACTTTGCgctcttcaaagtggagcgcatttctcaagGACcaatcaacattggcccagatgtgaagagcGAACGTTGCGAAGCAACGGC
Mut primer 100bp-1069	GCACGGCGTCACACTTTGCgctcttcaaagtggagcgcatttctcaagTGCcaatcaacattggcccagatgtgaagagcGAACGTTGCGAAGCAACGGC
Mut primer 100bp-1070	GCACGGCGTCACACTTTGCgctcttcaaagtggagcgcatttctcaagCAGcaatcaacattggcccagatgtgaagagcGAACGTTGCGAAGCAACGGC
Mut primer 100bp-1071	GCACGGCGTCACACTTTGCgctcttcaaagtggagcgcatttctcaagGGCcaatcaacattggcccagatgtgaagagcGAACGTTGCGAAGCAACGGC
Mut primer 100bp-1072	GCACGGCGTCACACTTTGCgctcttcaaagtggagcgcatttctcaagCACcaatcaacattggcccagatgtgaagagcGAACGTTGCGAAGCAACGGC
Mut primer 100bp-1073	GCACGGCGTCACACTTTGCgctcttcaaagtggagcgcatttctcaagATCcaatcaacattggcccagatgtgaagagcGAACGTTGCGAAGCAACGGC
Mut primer 100bp-1074	GCACGGCGTCACACTTTGCgctcttcaaagtggagcgcatttctcaagCTGcaatcaacattggcccagatgtgaagagcGAACGTTGCGAAGCAACGGC
Mut primer 100bp-1075	GCACGGCGTCACACTTTGCgctcttcaaagtggagcgcatttctcaagAAGcaatcaacattggcccagatgtgaagagcGAACGTTGCGAAGCAACGGC
Mut primer 100bp-1076	GCACGGCGTCACACTTTGCgctcttcaaagtggagcgcatttctcaagATGcaatcaacattggcccagatgtgaagagcGAACGTTGCGAAGCAACGGC
Mut primer 100bp-1077	GCACGGCGTCACACTTTGCgctcttcaaagtggagcgcatttctcaagTTCcaatcaacattggcccagatgtgaagagcGAACGTTGCGAAGCAACGGC
Mut primer 100bp-1078	GCACGGCGTCACACTTTGCgctcttcaaagtggagcgcatttctcaagCCCcaatcaacattggcccagatgtgaagagcGAACGTTGCGAAGCAACGGC
Mut primer 100bp-1079	GCACGGCGTCACACTTTGCgctcttcaaagtggagcgcatttctcaagAGCcaatcaacattggcccagatgtgaagagcGAACGTTGCGAAGCAACGGC
Mut primer 100bp-1080	GCACGGCGTCACACTTTGCgctcttcaaagtggagcgcatttctcaagACCcaatcaacattggcccagatgtgaagagcGAACGTTGCGAAGCAACGGC
Mut primer 100bp-1081	GCACGGCGTCACACTTTGCgctcttcaaagtggagcgcatttctcaagTGGcaatcaacattggcccagatgtgaagagcGAACGTTGCGAAGCAACGGC
Mut primer 100bp-1082	GCACGGCGTCACACTTTGCgctcttcaaagtggagcgcatttctcaagTACcaatcaacattggcccagatgtgaagagcGAACGTTGCGAAGCAACGGC
Mut primer 100bp-1083	GCACGGCGTCACACTTTGCgctcttcaaagtggagcgcatttctcaagGTGcaatcaacattggcccagatgtgaagagcGAACGTTGCGAAGCAACGGC
Mut primer 100bp-1084	GCACGGCGTCACACTTTGCgctcttcatggagcgcatttctcaaggaaGCCtcaacattggcccagatgtattgaagagcGAACGTTGCGAAGCAACGGC
Mut primer 100bp-1085	GCACGGCGTCACACTTTGCgctcttcatggagcgcatttctcaaggaaAGAtcaacattggcccagatgtattgaagagcGAACGTTGCGAAGCAACGGC
Mut primer 100bp-1086	GCACGGCGTCACACTTTGCgctcttcatggagcgcatttctcaaggaaAACtcaacattggcccagatgtattgaagagcGAACGTTGCGAAGCAACGGC
Mut primer 100bp-1087	GCACGGCGTCACACTTTGCgctcttcatggagcgcatttctcaaggaaGACtcaacattggcccagatgtattgaagagcGAACGTTGCGAAGCAACGGC
Mut primer 100bp-1088	GCACGGCGTCACACTTTGCgctcttcatggagcgcatttctcaaggaaTGCtcaacattggcccagatgtattgaagagcGAACGTTGCGAAGCAACGGC
Mut primer 100bp-1089	GCACGGCGTCACACTTTGCgctcttcatggagcgcatttctcaaggaaGAGtcaacattggcccagatgtattgaagagcGAACGTTGCGAAGCAACGGC
Mut primer 100bp-1090	GCACGGCGTCACACTTTGCgctcttcatggagcgcatttctcaaggaaGGCtcaacattggcccagatgtattgaagagcGAACGTTGCGAAGCAACGGC
Mut primer 100bp-1091	GCACGGCGTCACACTTTGCgctcttcatggagcgcatttctcaaggaaCACtcaacattggcccagatgtattgaagagcGAACGTTGCGAAGCAACGGC
Mut primer 100bp-1092	GCACGGCGTCACACTTTGCgctcttcatggagcgcatttctcaaggaaATCtcaacattggcccagatgtattgaagagcGAACGTTGCGAAGCAACGGC
Mut primer 100bp-1093	GCACGGCGTCACACTTTGCgctcttcatggagcgcatttctcaaggaaCTGtcaacattggcccagatgtattgaagagcGAACGTTGCGAAGCAACGGC
Mut primer 100bp-1094	GCACGGCGTCACACTTTGCgctcttcatggagcgcatttctcaaggaaAAGtcaacattggcccagatgtattgaagagcGAACGTTGCGAAGCAACGGC
Mut primer 100bp-1095	GCACGGCGTCACACTTTGCgctcttcatggagcgcatttctcaaggaaATGtcaacattggcccagatgtattgaagagcGAACGTTGCGAAGCAACGGC
Mut primer 100bp-1096	GCACGGCGTCACACTTTGCgctcttcatggagcgcatttctcaaggaaTTCtcaacattggcccagatgtattgaagagcGAACGTTGCGAAGCAACGGC
Mut primer 100bp-1097	GCACGGCGTCACACTTTGCgctcttcatggagcgcatttctcaaggaaCCCtcaacattggcccagatgtattgaagagcGAACGTTGCGAAGCAACGGC
Mut primer 100bp-1098	GCACGGCGTCACACTTTGCgctcttcatggagcgcatttctcaaggaaAGCtcaacattggcccagatgtattgaagagcGAACGTTGCGAAGCAACGGC
Mut primer 100bp-1099	GCACGGCGTCACACTTTGCgctcttcatggagcgcatttctcaaggaaACCtcaacattggcccagatgtattgaagagcGAACGTTGCGAAGCAACGGC
Mut primer 100bp-1100	GCACGGCGTCACACTTTGCgctcttcatggagcgcatttctcaaggaaTGGtcaacattggcccagatgtattgaagagcGAACGTTGCGAAGCAACGGC
Mut primer 100bp-1101	GCACGGCGTCACACTTTGCgctcttcatggagcgcatttctcaaggaaTACtcaacattggcccagatgtattgaagagcGAACGTTGCGAAGCAACGGC
Mut primer 100bp-1102	GCACGGCGTCACACTTTGCgctcttcatggagcgcatttctcaaggaaGTGtcaacattggcccagatgtattgaagagcGAACGTTGCGAAGCAACGGC
Mut primer 100bp-1103	GCACGGCGTCACACTTTGCgctcttcaagcgcatttctcaaggaacaaGCCacattggcccagatgtatccttgaagagcGAACGTTGCGAAGCAACGGC
Mut primer 100bp-1104	GCACGGCGTCACACTTTGCgctcttcaagcgcatttctcaaggaacaaAGAacattggcccagatgtatccttgaagagcGAACGTTGCGAAGCAACGGC
Mut primer 100bp-1105	GCACGGCGTCACACTTTGCgctcttcaagcgcatttctcaaggaacaaAACacattggcccagatgtatccttgaagagcGAACGTTGCGAAGCAACGGC
Mut primer 100bp-1106	GCACGGCGTCACACTTTGCgctcttcaagcgcatttctcaaggaacaaGACacattggcccagatgtatccttgaagagcGAACGTTGCGAAGCAACGGC
Mut primer 100bp-1107	GCACGGCGTCACACTTTGCgctcttcaagcgcatttctcaaggaacaaTGCacattggcccagatgtatccttgaagagcGAACGTTGCGAAGCAACGGC
Mut primer 100bp-1108	GCACGGCGTCACACTTTGCgctcttcaagcgcatttctcaaggaacaaGAGacattggcccagatgtatccttgaagagcGAACGTTGCGAAGCAACGGC
Mut primer 100bp-1109	GCACGGCGTCACACTTTGCgctcttcaagcgcatttctcaaggaacaaCAGacattggcccagatgtatccttgaagagcGAACGTTGCGAAGCAACGGC
Mut primer 100bp-1110	GCACGGCGTCACACTTTGCgctcttcaagcgcatttctcaaggaacaaGGCacattggcccagatgtatccttgaagagcGAACGTTGCGAAGCAACGGC
Mut primer 100bp-1111	GCACGGCGTCACACTTTGCgctcttcaagcgcatttctcaaggaacaaCACacattggcccagatgtatccttgaagagcGAACGTTGCGAAGCAACGGC
Mut primer 100bp-1112	GCACGGCGTCACACTTTGCgctcttcaagcgcatttctcaaggaacaaATCacattggcccagatgtatccttgaagagcGAACGTTGCGAAGCAACGGC
Mut primer 100bp-1113	GCACGGCGTCACACTTTGCgctcttcaagcgcatttctcaaggaacaaCTGacattggcccagatgtatccttgaagagcGAACGTTGCGAAGCAACGGC
Mut primer 100bp-1114	GCACGGCGTCACACTTTGCgctcttcaagcgcatttctcaaggaacaaAAGacattggcccagatgtatccttgaagagcGAACGTTGCGAAGCAACGGC
Mut primer 100bp-1115	GCACGGCGTCACACTTTGCgctcttcaagcgcatttctcaaggaacaaATGacattggcccagatgtatccttgaagagcGAACGTTGCGAAGCAACGGC
Mut primer 100bp-1116	GCACGGCGTCACACTTTGCgctcttcaagcgcatttctcaaggaacaaTTCacattggcccagatgtatccttgaagagcGAACGTTGCGAAGCAACGGC
Mut primer 100bp-1117	GCACGGCGTCACACTTTGCgctcttcaagcgcatttctcaaggaacaaCCCacattggcccagatgtatccttgaagagcGAACGTTGCGAAGCAACGGC
Mut primer 100bp-1118	GCACGGCGTCACACTTTGCgctcttcaagcgcatttctcaaggaacaaACCacattggcccagatgtatccttgaagagcGAACGTTGCGAAGCAACGGC
Mut primer 100bp-1119	GCACGGCGTCACACTTTGCgctcttcaagcgcatttctcaaggaacaaTGGacattggcccagatgtatccttgaagagcGAACGTTGCGAAGCAACGGC
Mut primer 100bp-1120	GCACGGCGTCACACTTTGCgctcttcaagcgcatttctcaaggaacaaTACacattggcccagatgtatccttgaagagcGAACGTTGCGAAGCAACGGC
Mut primer 100bp-1121	GCACGGCGTCACACTTTGCgctcttcaagcgcatttctcaaggaacaaGTGacattggcccagatgtatccttgaagagcGAACGTTGCGAAGCAACGGC
Mut primer 100bp-1122	GCACGGCGTCACACTTTGCgctcttcagcatttctcaaggaacaatcaGCCttggcccagatgtatcctctgtgaagagcGAACGTTGCGAAGCAACGGC
Mut primer 100bp-1123	GCACGGCGTCACACTTTGCgctcttcagcatttctcaaggaacaatcaAGAttggcccagatgtatcctctgtgaagagcGAACGTTGCGAAGCAACGGC
Mut primer 100bp-1124	GCACGGCGTCACACTTTGCgctcttcagcatttctcaaggaacaatcaAACttggcccagatgtatcctctgtgaagagcGAACGTTGCGAAGCAACGGC
Mut primer 100bp-1125	GCACGGCGTCACACTTTGCgctcttcagcatttctcaaggaacaatcaGACttggcccagatgtatcctctgtgaagagcGAACGTTGCGAAGCAACGGC
Mut primer 100bp-1126	GCACGGCGTCACACTTTGCgctcttcagcatttctcaaggaacaatcaTGCttggcccagatgtatcctctgtgaagagcGAACGTTGCGAAGCAACGGC
Mut primer 100bp-1127	GCACGGCGTCACACTTTGCgctcttcagcatttctcaaggaacaatcaGAGttggcccagatgtatcctctgtgaagagcGAACGTTGCGAAGCAACGGC
Mut primer 100bp-1128	GCACGGCGTCACACTTTGCgctcttcagcatttctcaaggaacaatcaCAGttggcccagatgtatcctctgtgaagagcGAACGTTGCGAAGCAACGGC
Mut primer 100bp-1129	GCACGGCGTCACACTTTGCgctcttcagcatttctcaaggaacaatcaGGCttggcccagatgtatcctctgtgaagagcGAACGTTGCGAAGCAACGGC
Mut primer 100bp-1130	GCACGGCGTCACACTTTGCgctcttcagcatttctcaaggaacaatcaCACttggcccagatgtatcctctgtgaagagcGAACGTTGCGAAGCAACGGC
Mut primer 100bp-1131	GCACGGCGTCACACTTTGCgctcttcagcatttctcaaggaacaatcaATCttggcccagatgtatcctctgtgaagagcGAACGTTGCGAAGCAACGGC
Mut primer 100bp-1132	GCACGGCGTCACACTTTGCgctcttcagcatttctcaaggaacaatcaCTGttggcccagatgtatcctctgtgaagagcGAACGTTGCGAAGCAACGGC
Mut primer 100bp-1133	GCACGGCGTCACACTTTGCgctcttcagcatttctcaaggaacaatcaAAGttggcccagatgtatcctctgtgaagagcGAACGTTGCGAAGCAACGGC
Mut primer 100bp-1134	GCACGGCGTCACACTTTGCgctcttcagcatttctcaaggaacaatcaATGttggcccagatgtatcctctgtgaagagcGAACGTTGCGAAGCAACGGC
Mut primer 100bp-1135	GCACGGCGTCACACTTTGCgctcttcagcatttctcaaggaacaatcaTTCttggcccagatgtatcctctgtgaagagcGAACGTTGCGAAGCAACGGC
Mut primer 100bp-1136	GCACGGCGTCACACTTTGCgctcttcagcatttctcaaggaacaatcaCCCttggcccagatgtatcctctgtgaagagcGAACGTTGCGAAGCAACGGC
Mut primer 100bp-1137	GCACGGCGTCACACTTTGCgctcttcagcatttctcaaggaacaatcaAGCttggcccagatgtatcctctgtgaagagcGAACGTTGCGAAGCAACGGC
Mut primer 100bp-1138	GCACGGCGTCACACTTTGCgctcttcagcatttctcaaggaacaatcaTGGttggcccagatgtatcctctgtgaagagcGAACGTTGCGAAGCAACGGC
Mut primer 100bp-1139	GCACGGCGTCACACTTTGCgctcttcagcatttctcaaggaacaatcaTACttggcccagatgtatcctctgtgaagagcGAACGTTGCGAAGCAACGGC
Mut primer 100bp-1140	GCACGGCGTCACACTTTGCgctcttcagcatttctcaaggaacaatcaGTGttggcccagatgtatcctctgtgaagagcGAACGTTGCGAAGCAACGGC
Mut primer 100bp-1141	GCACGGCGTCACACTTTGCgctcttcatttctcaaggaacaatcaacaGCCgcccagatgtatcctctgcagtgaagagcGAACGTTGCGAAGCAACGGC
Mut primer 100bp-1142	GCACGGCGTCACACTTTGCgctcttcatttctcaaggaacaatcaacaAGAgcccagatgtatcctctgcagtgaagagcGAACGTTGCGAAGCAACGGC
Mut primer 100bp-1143	GCACGGCGTCACACTTTGCgctcttcatttctcaaggaacaatcaacaAACgcccagatgtatcctctgcagtgaagagcGAACGTTGCGAAGCAACGGC
Mut primer 100bp-1144	GCACGGCGTCACACTTTGCgctcttcatttctcaaggaacaatcaacaGACgcccagatgtatcctctgcagtgaagagcGAACGTTGCGAAGCAACGGC
Mut primer 100bp-1145	GCACGGCGTCACACTTTGCgctcttcatttctcaaggaacaatcaacaTGCgcccagatgtatcctctgcagtgaagagcGAACGTTGCGAAGCAACGGC
Mut primer 100bp-1146	GCACGGCGTCACACTTTGCgctcttcatttctcaaggaacaatcaacaGAGgcccagatgtatcctctgcagtgaagagcGAACGTTGCGAAGCAACGGC
Mut primer 100bp-1147	GCACGGCGTCACACTTTGCgctcttcatttctcaaggaacaatcaacaCAGgcccagatgtatcctctgcagtgaagagcGAACGTTGCGAAGCAACGGC
Mut primer 100bp-1148	GCACGGCGTCACACTTTGCgctcttcatttctcaaggaacaatcaacaGGCgcccagatgtatcctctgcagtgaagagcGAACGTTGCGAAGCAACGGC
Mut primer 100bp-1149	GCACGGCGTCACACTTTGCgctcttcatttctcaaggaacaatcaacaCACgcccagatgtatcctctgcagtgaagagcGAACGTTGCGAAGCAACGGC
Mut primer 100bp-1150	GCACGGCGTCACACTTTGCgctcttcatttctcaaggaacaatcaacaATCgcccagatgtatcctctgcagtgaagagcGAACGTTGCGAAGCAACGGC
Mut primer 100bp-1151	GCACGGCGTCACACTTTGCgctcttcatttctcaaggaacaatcaacaAAGgcccagatgtatcctctgcagtgaagagcGAACGTTGCGAAGCAACGGC
Mut primer 100bp-1152	GCACGGCGTCACACTTTGCgctcttcatttctcaaggaacaatcaacaATGgcccagatgtatcctctgcagtgaagagcGAACGTTGCGAAGCAACGGC
Mut primer 100bp-1153	GCACGGCGTCACACTTTGCgctcttcatttctcaaggaacaatcaacaTTCgcccagatgtatcctctgcagtgaagagcGAACGTTGCGAAGCAACGGC
Mut primer 100bp-1154	GCACGGCGTCACACTTTGCgctcttcatttctcaaggaacaatcaacaCCCgcccagatgtatcctctgcagtgaagagcGAACGTTGCGAAGCAACGGC
Mut primer 100bp-1155	GCACGGCGTCACACTTTGCgctcttcatttctcaaggaacaatcaacaAGCgcccagatgtatcctctgcagtgaagagcGAACGTTGCGAAGCAACGGC
Mut primer 100bp-1156	GCACGGCGTCACACTTTGCgctcttcatttctcaaggaacaatcaacaACCgcccagatgtatcctctgcagtgaagagcGAACGTTGCGAAGCAACGGC
Mut primer 100bp-1157	GCACGGCGTCACACTTTGCgctcttcatttctcaaggaacaatcaacaTGGgcccagatgtatcctctgcagtgaagagcGAACGTTGCGAAGCAACGGC
Mut primer 100bp-1158	GCACGGCGTCACACTTTGCgctcttcatttctcaaggaacaatcaacaTACgcccagatgtatcctctgcagtgaagagcGAACGTTGCGAAGCAACGGC
Mut primer 100bp-1159	GCACGGCGTCACACTTTGCgctcttcatttctcaaggaacaatcaacaGTGgcccagatgtatcctctgcagtgaagagcGAACGTTGCGAAGCAACGGC
Mut primer 100bp-1160	GCACGGCGTCACACTTTGCgctcttcactcaaggaacaatcaacattgAGAcagatgtatcctctgcaggaatgaagagcGAACGTTGCGAAGCAACGGC
Mut primer 100bp-1161	GCACGGCGTCACACTTTGCgctcttcactcaaggaacaatcaacattgAACcagatgtatcctctgcaggaatgaagagcGAACGTTGCGAAGCAACGGC
Mut primer 100bp-1162	GCACGGCGTCACACTTTGCgctcttcactcaaggaacaatcaacattgGACcagatgtatcctctgcaggaatgaagagcGAACGTTGCGAAGCAACGGC
Mut primer 100bp-1163	GCACGGCGTCACACTTTGCgctcttcactcaaggaacaatcaacattgTGCcagatgtatcctctgcaggaatgaagagcGAACGTTGCGAAGCAACGGC
Mut primer 100bp-1164	GCACGGCGTCACACTTTGCgctcttcactcaaggaacaatcaacattgGAGcagatgtatcctctgcaggaatgaagagcGAACGTTGCGAAGCAACGGC
Mut primer 100bp-1165	GCACGGCGTCACACTTTGCgctcttcactcaaggaacaatcaacattgCAGcagatgtatcctctgcaggaatgaagagcGAACGTTGCGAAGCAACGGC
Mut primer 100bp-1166	GCACGGCGTCACACTTTGCgctcttcactcaaggaacaatcaacattgGGCcagatgtatcctctgcaggaatgaagagcGAACGTTGCGAAGCAACGGC
Mut primer 100bp-1167	GCACGGCGTCACACTTTGCgctcttcactcaaggaacaatcaacattgCACcagatgtatcctctgcaggaatgaagagcGAACGTTGCGAAGCAACGGC
Mut primer 100bp-1168	GCACGGCGTCACACTTTGCgctcttcactcaaggaacaatcaacattgATCcagatgtatcctctgcaggaatgaagagcGAACGTTGCGAAGCAACGGC
Mut primer 100bp-1169	GCACGGCGTCACACTTTGCgctcttcactcaaggaacaatcaacattgCTGcagatgtatcctctgcaggaatgaagagcGAACGTTGCGAAGCAACGGC
Mut primer 100bp-1170	GCACGGCGTCACACTTTGCgctcttcactcaaggaacaatcaacattgAAGcagatgtatcctctgcaggaatgaagagcGAACGTTGCGAAGCAACGGC
Mut primer 100bp-1171	GCACGGCGTCACACTTTGCgctcttcactcaaggaacaatcaacattgATGcagatgtatcctctgcaggaatgaagagcGAACGTTGCGAAGCAACGGC
Mut primer 100bp-1172	GCACGGCGTCACACTTTGCgctcttcactcaaggaacaatcaacattgTTCcagatgtatcctctgcaggaatgaagagcGAACGTTGCGAAGCAACGGC
Mut primer 100bp-1173	GCACGGCGTCACACTTTGCgctcttcactcaaggaacaatcaacattgCCCcagatgtatcctctgcaggaatgaagagcGAACGTTGCGAAGCAACGGC
Mut primer 100bp-1174	GCACGGCGTCACACTTTGCgctcttcactcaaggaacaatcaacattgAGCcagatgtatcctctgcaggaatgaagagcGAACGTTGCGAAGCAACGGC
Mut primer 100bp-1175	GCACGGCGTCACACTTTGCgctcttcactcaaggaacaatcaacattgACCcagatgtatcctctgcaggaatgaagagcGAACGTTGCGAAGCAACGGC
Mut primer 100bp-1176	GCACGGCGTCACACTTTGCgctcttcactcaaggaacaatcaacattgTGGcagatgtatcctctgcaggaatgaagagcGAACGTTGCGAAGCAACGGC
Mut primer 100bp-1177	GCACGGCGTCACACTTTGCgctcttcactcaaggaacaatcaacattgTACcagatgtatcctctgcaggaatgaagagcGAACGTTGCGAAGCAACGGC
Mut primer 100bp-1178	GCACGGCGTCACACTTTGCgctcttcactcaaggaacaatcaacattgGTGcagatgtatcctctgcaggaatgaagagcGAACGTTGCGAAGCAACGGC
Mut primer 100bp-1179	GCACGGCGTCACACTTTGCgctcttcaaaggaacaatcaacattggccGCCatgtatcctctgcaggaaatctgaagagcGAACGTTGCGAAGCAACGGC
Mut primer 100bp-1180	GCACGGCGTCACACTTTGCgctcttcaaaggaacaatcaacattggccAGAatgtatcctctgcaggaaatctgaagagcGAACGTTGCGAAGCAACGGC
Mut primer 100bp-1181	GCACGGCGTCACACTTTGCgctcttcaaaggaacaatcaacattggccAACatgtatcctctgcaggaaatctgaagagcGAACGTTGCGAAGCAACGGC
Mut primer 100bp-1182	GCACGGCGTCACACTTTGCgctcttcaaaggaacaatcaacattggccGACatgtatcctctgcaggaaatctgaagagcGAACGTTGCGAAGCAACGGC
Mut primer 100bp-1183	GCACGGCGTCACACTTTGCgctcttcaaaggaacaatcaacattggccTGCatgtatcctctgcaggaaatctgaagagcGAACGTTGCGAAGCAACGGC
Mut primer 100bp-1184	GCACGGCGTCACACTTTGCgctcttcaaaggaacaatcaacattggccGAGatgtatcctctgcaggaaatctgaagagcGAACGTTGCGAAGCAACGGC
Mut primer 100bp-1185	GCACGGCGTCACACTTTGCgctcttcaaaggaacaatcaacattggccGGCatgtatcctctgcaggaaatctgaagagcGAACGTTGCGAAGCAACGGC
Mut primer 100bp-1186	GCACGGCGTCACACTTTGCgctcttcaaaggaacaatcaacattggccCACatgtatcctctgcaggaaatctgaagagcGAACGTTGCGAAGCAACGGC
Mut primer 100bp-1187	GCACGGCGTCACACTTTGCgctcttcaaaggaacaatcaacattggccATCatgtatcctctgcaggaaatctgaagagcGAACGTTGCGAAGCAACGGC
Mut primer 100bp-1188	GCACGGCGTCACACTTTGCgctcttcaaaggaacaatcaacattggccCTGatgtatcctctgcaggaaatctgaagagcGAACGTTGCGAAGCAACGGC
Mut primer 100bp-1189	GCACGGCGTCACACTTTGCgctcttcaaaggaacaatcaacattggccAAGatgtatcctctgcaggaaatctgaagagcGAACGTTGCGAAGCAACGGC
Mut primer 100bp-1190	GCACGGCGTCACACTTTGCgctcttcaaaggaacaatcaacattggccATGatgtatcctctgcaggaaatctgaagagcGAACGTTGCGAAGCAACGGC
Mut primer 100bp-1191	GCACGGCGTCACACTTTGCgctcttcaaaggaacaatcaacattggccTTCatgtatcctctgcaggaaatctgaagagcGAACGTTGCGAAGCAACGGC
Mut primer 100bp-1192	GCACGGCGTCACACTTTGCgctcttcaaaggaacaatcaacattggccCCCatgtatcctctgcaggaaatctgaagagcGAACGTTGCGAAGCAACGGC
Mut primer 100bp-1193	GCACGGCGTCACACTTTGCgctcttcaaaggaacaatcaacattggccAGCatgtatcctctgcaggaaatctgaagagcGAACGTTGCGAAGCAACGGC
Mut primer 100bp-1194	GCACGGCGTCACACTTTGCgctcttcaaaggaacaatcaacattggccACCatgtatcctctgcaggaaatctgaagagcGAACGTTGCGAAGCAACGGC
Mut primer 100bp-1195	GCACGGCGTCACACTTTGCgctcttcaaaggaacaatcaacattggccTGGatgtatcctctgcaggaaatctgaagagcGAACGTTGCGAAGCAACGGC
Mut primer 100bp-1196	GCACGGCGTCACACTTTGCgctcttcaaaggaacaatcaacattggccTACatgtatcctctgcaggaaatctgaagagcGAACGTTGCGAAGCAACGGC
Mut primer 100bp-1197	GCACGGCGTCACACTTTGCgctcttcaaaggaacaatcaacattggccGTGatgtatcctctgcaggaaatctgaagagcGAACGTTGCGAAGCAACGGC
Mut primer 100bp-1198	GCACGGCGTCACACTTTGCgctcttcagaacaatcaacattggcccagGCCtatcctctgcaggaaatccagtgaagagcGAACGTTGCGAAGCAACGGC
Mut primer 100bp-1199	GCACGGCGTCACACTTTGCgctcttcagaacaatcaacattggcccagAGAtatcctctgcaggaaatccagtgaagagcGAACGTTGCGAAGCAACGGC
Mut primer 100bp-1200	GCACGGCGTCACACTTTGCgctcttcagaacaatcaacattggcccagAACtatcctctgcaggaaatccagtgaagagcGAACGTTGCGAAGCAACGGC
Mut primer 100bp-1201	GCACGGCGTCACACTTTGCgctcttcagaacaatcaacattggcccagGACtatcctctgcaggaaatccagtgaagagcGAACGTTGCGAAGCAACGGC
Mut primer 100bp-1202	GCACGGCGTCACACTTTGCgctcttcagaacaatcaacattggcccagTGCtatcctctgcaggaaatccagtgaagagcGAACGTTGCGAAGCAACGGC
Mut primer 100bp-1203	GCACGGCGTCACACTTTGCgctcttcagaacaatcaacattggcccagGAGtatcctctgcaggaaatccagtgaagagcGAACGTTGCGAAGCAACGGC
Mut primer 100bp-1204	GCACGGCGTCACACTTTGCgctcttcagaacaatcaacattggcccagCAGtatcctctgcaggaaatccagtgaagagcGAACGTTGCGAAGCAACGGC
Mut primer 100bp-1205	GCACGGCGTCACACTTTGCgctcttcagaacaatcaacattggcccagGGCtatcctctgcaggaaatccagtgaagagcGAACGTTGCGAAGCAACGGC
Mut primer 100bp-1206	GCACGGCGTCACACTTTGCgctcttcagaacaatcaacattggcccagCACtatcctctgcaggaaatccagtgaagagcGAACGTTGCGAAGCAACGGC
Mut primer 100bp-1207	GCACGGCGTCACACTTTGCgctcttcagaacaatcaacattggcccagATCtatcctctgcaggaaatccagtgaagagcGAACGTTGCGAAGCAACGGC
Mut primer 100bp-1208	GCACGGCGTCACACTTTGCgctcttcagaacaatcaacattggcccagCTGtatcctctgcaggaaatccagtgaagagcGAACGTTGCGAAGCAACGGC
Mut primer 100bp-1209	GCACGGCGTCACACTTTGCgctcttcagaacaatcaacattggcccagAAGtatcctctgcaggaaatccagtgaagagcGAACGTTGCGAAGCAACGGC
Mut primer 100bp-1210	GCACGGCGTCACACTTTGCgctcttcagaacaatcaacattggcccagTTCtatcctctgcaggaaatccagtgaagagcGAACGTTGCGAAGCAACGGC
Mut primer 100bp-1211	GCACGGCGTCACACTTTGCgctcttcagaacaatcaacattggcccagCCCtatcctctgcaggaaatccagtgaagagcGAACGTTGCGAAGCAACGGC
Mut primer 100bp-1212	GCACGGCGTCACACTTTGCgctcttcagaacaatcaacattggcccagAGCtatcctctgcaggaaatccagtgaagagcGAACGTTGCGAAGCAACGGC
Mut primer 100bp-1213	GCACGGCGTCACACTTTGCgctcttcagaacaatcaacattggcccagACCtatcctctgcaggaaatccagtgaagagcGAACGTTGCGAAGCAACGGC
Mut primer 100bp-1214	GCACGGCGTCACACTTTGCgctcttcagaacaatcaacattggcccagTGGtatcctctgcaggaaatccagtgaagagcGAACGTTGCGAAGCAACGGC
Mut primer 100bp-1215	GCACGGCGTCACACTTTGCgctcttcagaacaatcaacattggcccagTACtatcctctgcaggaaatccagtgaagagcGAACGTTGCGAAGCAACGGC
Mut primer 100bp-1216	GCACGGCGTCACACTTTGCgctcttcagaacaatcaacattggcccagGTGtatcctctgcaggaaatccagtgaagagcGAACGTTGCGAAGCAACGGC
Mut primer 100bp-1217	GCACGGCGTCACACTTTGCgctcttcacaatcaacattggcccagatgGCCcctctgcaggaaatccagaactgaagagcGAACGTTGCGAAGCAACGGC
Mut primer 100bp-1218	GCACGGCGTCACACTTTGCgctcttcacaatcaacattggcccagatgAGAcctctgcaggaaatccagaactgaagagcGAACGTTGCGAAGCAACGGC
Mut primer 100bp-1219	GCACGGCGTCACACTTTGCgctcttcacaatcaacattggcccagatgAACcctctgcaggaaatccagaactgaagagcGAACGTTGCGAAGCAACGGC
Mut primer 100bp-1220	GCACGGCGTCACACTTTGCgctcttcacaatcaacattggcccagatgGACcctctgcaggaaatccagaactgaagagcGAACGTTGCGAAGCAACGGC
Mut primer 100bp-1221	GCACGGCGTCACACTTTGCgctcttcacaatcaacattggcccagatgTGCcctctgcaggaaatccagaactgaagagcGAACGTTGCGAAGCAACGGC
Mut primer 100bp-1222	GCACGGCGTCACACTTTGCgctcttcacaatcaacattggcccagatgGAGcctctgcaggaaatccagaactgaagagcGAACGTTGCGAAGCAACGGC
Mut primer 100bp-1223	GCACGGCGTCACACTTTGCgctcttcacaatcaacattggcccagatgCAGcctctgcaggaaatccagaactgaagagcGAACGTTGCGAAGCAACGGC
Mut primer 100bp-1224	GCACGGCGTCACACTTTGCgctcttcacaatcaacattggcccagatgGGCcctctgcaggaaatccagaactgaagagcGAACGTTGCGAAGCAACGGC
Mut primer 100bp-1225	GCACGGCGTCACACTTTGCgctcttcacaatcaacattggcccagatgCACcctctgcaggaaatccagaactgaagagcGAACGTTGCGAAGCAACGGC
Mut primer 100bp-1226	GCACGGCGTCACACTTTGCgctcttcacaatcaacattggcccagatgATCcctctgcaggaaatccagaactgaagagcGAACGTTGCGAAGCAACGGC
Mut primer 100bp-1227	GCACGGCGTCACACTTTGCgctcttcacaatcaacattggcccagatgCTGcctctgcaggaaatccagaactgaagagcGAACGTTGCGAAGCAACGGC
Mut primer 100bp-1228	GCACGGCGTCACACTTTGCgctcttcacaatcaacattggcccagatgAAGcctctgcaggaaatccagaactgaagagcGAACGTTGCGAAGCAACGGC
Mut primer 100bp-1229	GCACGGCGTCACACTTTGCgctcttcacaatcaacattggcccagatgATGcctctgcaggaaatccagaactgaagagcGAACGTTGCGAAGCAACGGC
Mut primer 100bp-1230	GCACGGCGTCACACTTTGCgctcttcacaatcaacattggcccagatgTTCcctctgcaggaaatccagaactgaagagcGAACGTTGCGAAGCAACGGC
Mut primer 100bp-1231	GCACGGCGTCACACTTTGCgctcttcacaatcaacattggcccagatgCCCcctctgcaggaaatccagaactgaagagcGAACGTTGCGAAGCAACGGC
Mut primer 100bp-1232	GCACGGCGTCACACTTTGCgctcttcacaatcaacattggcccagatgAGCcctctgcaggaaatccagaactgaagagcGAACGTTGCGAAGCAACGGC
Mut primer 100bp-1233	GCACGGCGTCACACTTTGCgctcttcacaatcaacattggcccagatgACCcctctgcaggaaatccagaactgaagagcGAACGTTGCGAAGCAACGGC
Mut primer 100bp-1234	GCACGGCGTCACACTTTGCgctcttcacaatcaacattggcccagatgTGGcctctgcaggaaatccagaactgaagagcGAACGTTGCGAAGCAACGGC
Mut primer 100bp-1235	GCACGGCGTCACACTTTGCgctcttcacaatcaacattggcccagatgGTGcctctgcaggaaatccagaactgaagagcGAACGTTGCGAAGCAACGGC
Mut primer 100bp-1236	GCACGGCGTCACACTTTGCgctcttcatcaacattggcccagatgtatGCCctgcaggaaatccagaacctttgaagagcGAACGTTGCGAAGCAACGGC
Mut primer 100bp-1237	GCACGGCGTCACACTTTGCgctcttcatcaacattggcccagatgtatAGActgcaggaaatccagaacctttgaagagcGAACGTTGCGAAGCAACGGC
Mut primer 100bp-1238	GCACGGCGTCACACTTTGCgctcttcatcaacattggcccagatgtatAACctgcaggaaatccagaacctttgaagagcGAACGTTGCGAAGCAACGGC
Mut primer 100bp-1239	GCACGGCGTCACACTTTGCgctcttcatcaacattggcccagatgtatGACctgcaggaaatccagaacctttgaagagcGAACGTTGCGAAGCAACGGC
Mut primer 100bp-1240	GCACGGCGTCACACTTTGCgctcttcatcaacattggcccagatgtatTGCctgcaggaaatccagaacctttgaagagcGAACGTTGCGAAGCAACGGC
Mut primer 100bp-1241	GCACGGCGTCACACTTTGCgctcttcatcaacattggcccagatgtatGAGctgcaggaaatccagaacctttgaagagcGAACGTTGCGAAGCAACGGC
Mut primer 100bp-1242	GCACGGCGTCACACTTTGCgctcttcatcaacattggcccagatgtatCAGctgcaggaaatccagaacctttgaagagcGAACGTTGCGAAGCAACGGC
Mut primer 100bp-1243	GCACGGCGTCACACTTTGCgctcttcatcaacattggcccagatgtatGGCctgcaggaaatccagaacctttgaagagcGAACGTTGCGAAGCAACGGC
Mut primer 100bp-1244	GCACGGCGTCACACTTTGCgctcttcatcaacattggcccagatgtatCACctgcaggaaatccagaacctttgaagagcGAACGTTGCGAAGCAACGGC
Mut primer 100bp-1245	GCACGGCGTCACACTTTGCgctcttcatcaacattggcccagatgtatATCctgcaggaaatccagaacctttgaagagcGAACGTTGCGAAGCAACGGC
Mut primer 100bp-1246	GCACGGCGTCACACTTTGCgctcttcatcaacattggcccagatgtatCTGctgcaggaaatccagaacctttgaagagcGAACGTTGCGAAGCAACGGC
Mut primer 100bp-1247	GCACGGCGTCACACTTTGCgctcttcatcaacattggcccagatgtatAAGctgcaggaaatccagaacctttgaagagcGAACGTTGCGAAGCAACGGC
Mut primer 100bp-1248	GCACGGCGTCACACTTTGCgctcttcatcaacattggcccagatgtatATGctgcaggaaatccagaacctttgaagagcGAACGTTGCGAAGCAACGGC
Mut primer 100bp-1249	GCACGGCGTCACACTTTGCgctcttcatcaacattggcccagatgtatTTCctgcaggaaatccagaacctttgaagagcGAACGTTGCGAAGCAACGGC
Mut primer 100bp-1250	GCACGGCGTCACACTTTGCgctcttcatcaacattggcccagatgtatAGCctgcaggaaatccagaacctttgaagagcGAACGTTGCGAAGCAACGGC
Mut primer 100bp-1251	GCACGGCGTCACACTTTGCgctcttcatcaacattggcccagatgtatACCctgcaggaaatccagaacctttgaagagcGAACGTTGCGAAGCAACGGC
Mut primer 100bp-1252	GCACGGCGTCACACTTTGCgctcttcatcaacattggcccagatgtatTGGctgcaggaaatccagaacctttgaagagcGAACGTTGCGAAGCAACGGC
Mut primer 100bp-1253	GCACGGCGTCACACTTTGCgctcttcatcaacattggcccagatgtatTACctgcaggaaatccagaacctttgaagagcGAACGTTGCGAAGCAACGGC
Mut primer 100bp-1254	GCACGGCGTCACACTTTGCgctcttcatcaacattggcccagatgtatGTGctgcaggaaatccagaacctttgaagagcGAACGTTGCGAAGCAACGGC
Mut primer 100bp-1255	GCACGGCGTCACACTTTGCgctcttcaacattggcccagatgtatcctGCCcaggaaatccagaaccttacctgaagagcGAACGTTGCGAAGCAACGGC
Mut primer 100bp-1256	GCACGGCGTCACACTTTGCgctcttcaacattggcccagatgtatcctAGAcaggaaatccagaaccttacctgaagagcGAACGTTGCGAAGCAACGGC
Mut primer 100bp-1257	GCACGGCGTCACACTTTGCgctcttcaacattggcccagatgtatcctAACcaggaaatccagaaccttacctgaagagcGAACGTTGCGAAGCAACGGC
Mut primer 100bp-1258	GCACGGCGTCACACTTTGCgctcttcaacattggcccagatgtatcctGACcaggaaatccagaaccttacctgaagagcGAACGTTGCGAAGCAACGGC
Mut primer 100bp-1259	GCACGGCGTCACACTTTGCgctcttcaacattggcccagatgtatcctTGCcaggaaatccagaaccttacctgaagagcGAACGTTGCGAAGCAACGGC
Mut primer 100bp-1260	GCACGGCGTCACACTTTGCgctcttcaacattggcccagatgtatcctGAGcaggaaatccagaaccttacctgaagagcGAACGTTGCGAAGCAACGGC
Mut primer 100bp-1261	GCACGGCGTCACACTTTGCgctcttcaacattggcccagatgtatcctCAGcaggaaatccagaaccttacctgaagagcGAACGTTGCGAAGCAACGGC
Mut primer 100bp-1262	GCACGGCGTCACACTTTGCgctcttcaacattggcccagatgtatcctGGCcaggaaatccagaaccttacctgaagagcGAACGTTGCGAAGCAACGGC
Mut primer 100bp-1263	GCACGGCGTCACACTTTGCgctcttcaacattggcccagatgtatcctCACcaggaaatccagaaccttacctgaagagcGAACGTTGCGAAGCAACGGC
Mut primer 100bp-1264	GCACGGCGTCACACTTTGCgctcttcaacattggcccagatgtatcctATCcaggaaatccagaaccttacctgaagagcGAACGTTGCGAAGCAACGGC
Mut primer 100bp-1265	GCACGGCGTCACACTTTGCgctcttcaacattggcccagatgtatcctAAGcaggaaatccagaaccttacctgaagagcGAACGTTGCGAAGCAACGGC
Mut primer 100bp-1266	GCACGGCGTCACACTTTGCgctcttcaacattggcccagatgtatcctATGcaggaaatccagaaccttacctgaagagcGAACGTTGCGAAGCAACGGC
Mut primer 100bp-1267	GCACGGCGTCACACTTTGCgctcttcaacattggcccagatgtatcctTTCcaggaaatccagaaccttacctgaagagcGAACGTTGCGAAGCAACGGC
Mut primer 100bp-1268	GCACGGCGTCACACTTTGCgctcttcaacattggcccagatgtatcctCCCcaggaaatccagaaccttacctgaagagcGAACGTTGCGAAGCAACGGC
Mut primer 100bp-1269	GCACGGCGTCACACTTTGCgctcttcaacattggcccagatgtatcctAGCcaggaaatccagaaccttacctgaagagcGAACGTTGCGAAGCAACGGC
Mut primer 100bp-1270	GCACGGCGTCACACTTTGCgctcttcaacattggcccagatgtatcctACCcaggaaatccagaaccttacctgaagagcGAACGTTGCGAAGCAACGGC
Mut primer 100bp-1271	GCACGGCGTCACACTTTGCgctcttcaacattggcccagatgtatcctTGGcaggaaatccagaaccttacctgaagagcGAACGTTGCGAAGCAACGGC
Mut primer 100bp-1272	GCACGGCGTCACACTTTGCgctcttcaacattggcccagatgtatcctTACcaggaaatccagaaccttacctgaagagcGAACGTTGCGAAGCAACGGC
Mut primer 100bp-1273	GCACGGCGTCACACTTTGCgctcttcaacattggcccagatgtatcctGTGcaggaaatccagaaccttacctgaagagcGAACGTTGCGAAGCAACGGC
Mut primer 100bp-1274	GCACGGCGTCACACTTTGCgctcttcattggcccagatgtatcctctgGCCgaaatccagaaccttaccgtttgaagagcGAACGTTGCGAAGCAACGGC
Mut primer 100bp-1275	GCACGGCGTCACACTTTGCgctcttcattggcccagatgtatcctctgAGAgaaatccagaaccttaccgtttgaagagcGAACGTTGCGAAGCAACGGC
Mut primer 100bp-1276	GCACGGCGTCACACTTTGCgctcttcattggcccagatgtatcctctgAACgaaatccagaaccttaccgtttgaagagcGAACGTTGCGAAGCAACGGC
Mut primer 100bp-1277	GCACGGCGTCACACTTTGCgctcttcattggcccagatgtatcctctgGACgaaatccagaaccttaccgtttgaagagcGAACGTTGCGAAGCAACGGC
Mut primer 100bp-1278	GCACGGCGTCACACTTTGCgctcttcattggcccagatgtatcctctgTGCgaaatccagaaccttaccgtttgaagagcGAACGTTGCGAAGCAACGGC
Mut primer 100bp-1279	GCACGGCGTCACACTTTGCgctcttcattggcccagatgtatcctctgGAGgaaatccagaaccttaccgtttgaagagcGAACGTTGCGAAGCAACGGC
Mut primer 100bp-1280	GCACGGCGTCACACTTTGCgctcttcattggcccagatgtatcctctgGGCgaaatccagaaccttaccgtttgaagagcGAACGTTGCGAAGCAACGGC
Mut primer 100bp-1281	GCACGGCGTCACACTTTGCgctcttcattggcccagatgtatcctctgCACgaaatccagaaccttaccgtttgaagagcGAACGTTGCGAAGCAACGGC
Mut primer 100bp-1282	GCACGGCGTCACACTTTGCgctcttcattggcccagatgtatcctctgATCgaaatccagaaccttaccgtttgaagagcGAACGTTGCGAAGCAACGGC
Mut primer 100bp-1283	GCACGGCGTCACACTTTGCgctcttcattggcccagatgtatcctctgCTGgaaatccagaaccttaccgtttgaagagcGAACGTTGCGAAGCAACGGC
Mut primer 100bp-1284	GCACGGCGTCACACTTTGCgctcttcattggcccagatgtatcctctgAAGgaaatccagaaccttaccgtttgaagagcGAACGTTGCGAAGCAACGGC
Mut primer 100bp-1285	GCACGGCGTCACACTTTGCgctcttcattggcccagatgtatcctctgATGgaaatccagaaccttaccgtttgaagagcGAACGTTGCGAAGCAACGGC
Mut primer 100bp-1286	GCACGGCGTCACACTTTGCgctcttcattggcccagatgtatcctctgTTCgaaatccagaaccttaccgtttgaagagcGAACGTTGCGAAGCAACGGC
Mut primer 100bp-1287	GCACGGCGTCACACTTTGCgctcttcattggcccagatgtatcctctgCCCgaaatccagaaccttaccgtttgaagagcGAACGTTGCGAAGCAACGGC
Mut primer 100bp-1288	GCACGGCGTCACACTTTGCgctcttcattggcccagatgtatcctctgAGCgaaatccagaaccttaccgtttgaagagcGAACGTTGCGAAGCAACGGC
Mut primer 100bp-1289	GCACGGCGTCACACTTTGCgctcttcattggcccagatgtatcctctgACCgaaatccagaaccttaccgtttgaagagcGAACGTTGCGAAGCAACGGC
Mut primer 100bp-1290	GCACGGCGTCACACTTTGCgctcttcattggcccagatgtatcctctgTGGgaaatccagaaccttaccgtttgaagagcGAACGTTGCGAAGCAACGGC
Mut primer 100bp-1291	GCACGGCGTCACACTTTGCgctcttcattggcccagatgtatcctctgTACgaaatccagaaccttaccgtttgaagagcGAACGTTGCGAAGCAACGGC
Mut primer 100bp-1292	GCACGGCGTCACACTTTGCgctcttcattggcccagatgtatcctctgGTGgaaatccagaaccttaccgtttgaagagcGAACGTTGCGAAGCAACGGC
Mut primer 100bp-1293	GCACGGCGTCACACTTTGCgctcttcagcccagatgtatcctctgcagGCCatccagaaccttaccgttaagtgaagagcGAACGTTGCGAAGCAACGGC
Mut primer 100bp-1294	GCACGGCGTCACACTTTGCgctcttcagcccagatgtatcctctgcagAGAatccagaaccttaccgttaagtgaagagcGAACGTTGCGAAGCAACGGC
Mut primer 100bp-1295	GCACGGCGTCACACTTTGCgctcttcagcccagatgtatcctctgcagAACatccagaaccttaccgttaagtgaagagcGAACGTTGCGAAGCAACGGC
Mut primer 100bp-1296	GCACGGCGTCACACTTTGCgctcttcagcccagatgtatcctctgcagGACatccagaaccttaccgttaagtgaagagcGAACGTTGCGAAGCAACGGC
Mut primer 100bp-1297	GCACGGCGTCACACTTTGCgctcttcagcccagatgtatcctctgcagTGCatccagaaccttaccgttaagtgaagagcGAACGTTGCGAAGCAACGGC
Mut primer 100bp-1298	GCACGGCGTCACACTTTGCgctcttcagcccagatgtatcctctgcagCAGatccagaaccttaccgttaagtgaagagcGAACGTTGCGAAGCAACGGC
Mut primer 100bp-1299	GCACGGCGTCACACTTTGCgctcttcagcccagatgtatcctctgcagGGCatccagaaccttaccgttaagtgaagagcGAACGTTGCGAAGCAACGGC
Mut primer 100bp-1300	GCACGGCGTCACACTTTGCgctcttcagcccagatgtatcctctgcagCACatccagaaccttaccgttaagtgaagagcGAACGTTGCGAAGCAACGGC
Mut primer 100bp-1301	GCACGGCGTCACACTTTGCgctcttcagcccagatgtatcctctgcagATCatccagaaccttaccgttaagtgaagagcGAACGTTGCGAAGCAACGGC
Mut primer 100bp-1302	GCACGGCGTCACACTTTGCgctcttcagcccagatgtatcctctgcagCTGatccagaaccttaccgttaagtgaagagcGAACGTTGCGAAGCAACGGC
Mut primer 100bp-1303	GCACGGCGTCACACTTTGCgctcttcagcccagatgtatcctctgcagAAGatccagaaccttaccgttaagtgaagagcGAACGTTGCGAAGCAACGGC
Mut primer 100bp-1304	GCACGGCGTCACACTTTGCgctcttcagcccagatgtatcctctgcagATGatccagaaccttaccgttaagtgaagagcGAACGTTGCGAAGCAACGGC
Mut primer 100bp-1305	GCACGGCGTCACACTTTGCgctcttcagcccagatgtatcctctgcagTTCatccagaaccttaccgttaagtgaagagcGAACGTTGCGAAGCAACGGC
Mut primer 100bp-1306	GCACGGCGTCACACTTTGCgctcttcagcccagatgtatcctctgcagCCCatccagaaccttaccgttaagtgaagagcGAACGTTGCGAAGCAACGGC
Mut primer 100bp-1307	GCACGGCGTCACACTTTGCgctcttcagcccagatgtatcctctgcagAGCatccagaaccttaccgttaagtgaagagcGAACGTTGCGAAGCAACGGC
Mut primer 100bp-1308	GCACGGCGTCACACTTTGCgctcttcagcccagatgtatcctctgcagACCatccagaaccttaccgttaagtgaagagcGAACGTTGCGAAGCAACGGC
Mut primer 100bp-1309	GCACGGCGTCACACTTTGCgctcttcagcccagatgtatcctctgcagTGGatccagaaccttaccgttaagtgaagagcGAACGTTGCGAAGCAACGGC
Mut primer 100bp-1310	GCACGGCGTCACACTTTGCgctcttcagcccagatgtatcctctgcagTACatccagaaccttaccgttaagtgaagagcGAACGTTGCGAAGCAACGGC
Mut primer 100bp-1311	GCACGGCGTCACACTTTGCgctcttcagcccagatgtatcctctgcagGTGatccagaaccttaccgttaagtgaagagcGAACGTTGCGAAGCAACGGC
Mut primer 100bp-1312	GCACGGCGTCACACTTTGCgctcttcacagatgtatcctctgcaggaaGCCcagaaccttaccgttaagctctgaagagcGAACGTTGCGAAGCAACGGC
Mut primer 100bp-1313	GCACGGCGTCACACTTTGCgctcttcacagatgtatcctctgcaggaaAGAcagaaccttaccgttaagctctgaagagcGAACGTTGCGAAGCAACGGC
Mut primer 100bp-1314	GCACGGCGTCACACTTTGCgctcttcacagatgtatcctctgcaggaaAACcagaaccttaccgttaagctctgaagagcGAACGTTGCGAAGCAACGGC
Mut primer 100bp-1315	GCACGGCGTCACACTTTGCgctcttcacagatgtatcctctgcaggaaGACcagaaccttaccgttaagctctgaagagcGAACGTTGCGAAGCAACGGC
Mut primer 100bp-1316	GCACGGCGTCACACTTTGCgctcttcacagatgtatcctctgcaggaaTGCcagaaccttaccgttaagctctgaagagcGAACGTTGCGAAGCAACGGC
Mut primer 100bp-1317	GCACGGCGTCACACTTTGCgctcttcacagatgtatcctctgcaggaaGAacagaaccttaccgttaagctctgaagagcGAACGTTGCGAAGCAACGGC
Mut primer 100bp-1318	GCACGGCGTCACACTTTGCgctcttcacagatgtatcctctgcaggaaCAGcagaaccttaccgttaagctctgaagagcGAACGTTGCGAAGCAACGGC
Mut primer 100bp-1319	GCACGGCGTCACACTTTGCgctcttcacagatgtatcctctgcaggaaGGCcagaaccttaccgttaagctctgaagagcGAACGTTGCGAAGCAACGGC
Mut primer 100bp-1320	GCACGGCGTCACACTTTGCgctcttcacagatgtatcctctgcaggaaCACcagaaccttaccgttaagctctgaagagcGAACGTTGCGAAGCAACGGC
Mut primer 100bp-1321	GCACGGCGTCACACTTTGCgctcttcacagatgtatcctctgcaggaaCTGcagaaccttaccgttaagctctgaagagcGAACGTTGCGAAGCAACGGC
Mut primer 100bp-1322	GCACGGCGTCACACTTTGCgctcttcacagatgtatcctctgcaggaaAAGcagaaccttaccgttaagctctgaagagcGAACGTTGCGAAGCAACGGC
Mut primer 100bp-1323	GCACGGCGTCACACTTTGCgctcttcacagatgtatcctctgcaggaaATGcagaaccttaccgttaagctctgaagagcGAACGTTGCGAAGCAACGGC
Mut primer 100bp-1324	GCACGGCGTCACACTTTGCgctcttcacagatgtatcctctgcaggaaTTCcagaaccttaccgttaagctctgaagagcGAACGTTGCGAAGCAACGGC
Mut primer 100bp-1325	GCACGGCGTCACACTTTGCgctcttcacagatgtatcctctgcaggaaCCCcagaaccttaccgttaagctctgaagagcGAACGTTGCGAAGCAACGGC
Mut primer 100bp-1326	GCACGGCGTCACACTTTGCgctcttcacagatgtatcctctgcaggaaAGCcagaaccttaccgttaagctctgaagagcGAACGTTGCGAAGCAACGGC
Mut primer 100bp-1327	GCACGGCGTCACACTTTGCgctcttcacagatgtatcctctgcaggaaACCcagaaccttaccgttaagctctgaagagcGAACGTTGCGAAGCAACGGC
Mut primer 100bp-1328	GCACGGCGTCACACTTTGCgctcttcacagatgtatcctctgcaggaaTGGcagaaccttaccgttaagctctgaagagcGAACGTTGCGAAGCAACGGC
Mut primer 100bp-1329	GCACGGCGTCACACTTTGCgctcttcacagatgtatcctctgcaggaaTACcagaaccttaccgttaagctctgaagagcGAACGTTGCGAAGCAACGGC
Mut primer 100bp-1330	GCACGGCGTCACACTTTGCgctcttcacagatgtatcctctgcaggaaGTGcagaaccttaccgttaagctctgaagagcGAACGTTGCGAAGCAACGGC
Mut primer 100bp-1331	GCACGGCGTCACACTTTGCgctcttcaatgtatcctctgcaggaaatcGCCaaccttaccgttaagctccagtgaagagcGAACGTTGCGAAGCAACGGC
Mut primer 100bp-1332	GCACGGCGTCACACTTTGCgctcttcaatgtatcctctgcaggaaatcAGAaaccttaccgttaagctccagtgaagagcGAACGTTGCGAAGCAACGGC
Mut primer 100bp-1333	GCACGGCGTCACACTTTGCgctcttcaatgtatcctctgcaggaaatcAACaaccttaccgttaagctccagtgaagagcGAACGTTGCGAAGCAACGGC
Mut primer 100bp-1334	GCACGGCGTCACACTTTGCgctcttcaatgtatcctctgcaggaaatcGACaaccttaccgttaagctccagtgaagagcGAACGTTGCGAAGCAACGGC
Mut primer 100bp-1335	GCACGGCGTCACACTTTGCgctcttcaatgtatcctctgcaggaaatcTGCaaccttaccgttaagctccagtgaagagcGAACGTTGCGAAGCAACGGC
Mut primer 100bp-1336	GCACGGCGTCACACTTTGCgctcttcaatgtatcctctgcaggaaatcGAGaaccttaccgttaagctccagtgaagagcGAACGTTGCGAAGCAACGGC
Mut primer 100bp-1337	GCACGGCGTCACACTTTGCgctcttcaatgtatcctctgcaggaaatcGGCaaccttaccgttaagctccagtgaagagcGAACGTTGCGAAGCAACGGC
Mut primer 100bp-1338	GCACGGCGTCACACTTTGCgctcttcaatgtatcctctgcaggaaatcCACaaccttaccgttaagctccagtgaagagcGAACGTTGCGAAGCAACGGC
Mut primer 100bp-1339	GCACGGCGTCACACTTTGCgctcttcaatgtatcctctgcaggaaatcATCaaccttaccgttaagctccagtgaagagcGAACGTTGCGAAGCAACGGC
Mut primer 100bp-1340	GCACGGCGTCACACTTTGCgctcttcaatgtatcctctgcaggaaatcCTGaaccttaccgttaagctccagtgaagagcGAACGTTGCGAAGCAACGGC
Mut primer 100bp-1341	GCACGGCGTCACACTTTGCgctcttcaatgtatcctctgcaggaaatcAAGaaccttaccgttaagctccagtgaagagcGAACGTTGCGAAGCAACGGC
Mut primer 100bp-1342	GCACGGCGTCACACTTTGCgctcttcaatgtatcctctgcaggaaatcATGaaccttaccgttaagctccagtgaagagcGAACGTTGCGAAGCAACGGC
Mut primer 100bp-1343	GCACGGCGTCACACTTTGCgctcttcaatgtatcctctgcaggaaatcTTCaaccttaccgttaagctccagtgaagagcGAACGTTGCGAAGCAACGGC
Mut primer 100bp-1344	GCACGGCGTCACACTTTGCgctcttcaatgtatcctctgcaggaaatcCCCaaccttaccgttaagctccagtgaagagcGAACGTTGCGAAGCAACGGC
Mut primer 100bp-1345	GCACGGCGTCACACTTTGCgctcttcaatgtatcctctgcaggaaatcAGCaaccttaccgttaagctccagtgaagagcGAACGTTGCGAAGCAACGGC
Mut primer 100bp-1346	GCACGGCGTCACACTTTGCgctcttcaatgtatcctctgcaggaaatcACCaaccttaccgttaagctccagtgaagagcGAACGTTGCGAAGCAACGGC
Mut primer 100bp-1347	GCACGGCGTCACACTTTGCgctcttcaatgtatcctctgcaggaaatcTGGaaccttaccgttaagctccagtgaagagcGAACGTTGCGAAGCAACGGC
Mut primer 100bp-1348	GCACGGCGTCACACTTTGCgctcttcaatgtatcctctgcaggaaatcTACaaccttaccgttaagctccagtgaagagcGAACGTTGCGAAGCAACGGC
Mut primer 100bp-1349	GCACGGCGTCACACTTTGCgctcttcaatgtatcctctgcaggaaatcGTGaaccttaccgttaagctccagtgaagagcGAACGTTGCGAAGCAACGGC
Mut primer 100bp-1350	GCACGGCGTCACACTTTGCgctcttcatatcctctgcaggaaatccagGCCcttaccgttaagctccagctgtgaagagcGAACGTTGCGAAGCAACGGC
Mut primer 100bp-1351	GCACGGCGTCACACTTTGCgctcttcatatcctctgcaggaaatccagAGActtaccgttaagctccagctgtgaagagcGAACGTTGCGAAGCAACGGC
Mut primer 100bp-1352	GCACGGCGTCACACTTTGCgctcttcatatcctctgcaggaaatccagGACcttaccgttaagctccagctgtgaagagcGAACGTTGCGAAGCAACGGC
Mut primer 100bp-1353	GCACGGCGTCACACTTTGCgctcttcatatcctctgcaggaaatccagTGCcttaccgttaagctccagctgtgaagagcGAACGTTGCGAAGCAACGGC
Mut primer 100bp-1354	GCACGGCGTCACACTTTGCgctcttcatatcctctgcaggaaatccagGAGcttaccgttaagctccagctgtgaagagcGAACGTTGCGAAGCAACGGC
Mut primer 100bp-1355	GCACGGCGTCACACTTTGCgctcttcatatcctctgcaggaaatccagCAGcttaccgttaagctccagctgtgaagagcGAACGTTGCGAAGCAACGGC
Mut primer 100bp-1356	GCACGGCGTCACACTTTGCgctcttcatatcctctgcaggaaatccagGGCcttaccgttaagctccagctgtgaagagcGAACGTTGCGAAGCAACGGC
Mut primer 100bp-1357	GCACGGCGTCACACTTTGCgctcttcatatcctctgcaggaaatccagCACcttaccgttaagctccagctgtgaagagcGAACGTTGCGAAGCAACGGC
Mut primer 100bp-1358	GCACGGCGTCACACTTTGCgctcttcatatcctctgcaggaaatccagATCcttaccgttaagctccagctgtgaagagcGAACGTTGCGAAGCAACGGC
Mut primer 100bp-1359	GCACGGCGTCACACTTTGCgctcttcatatcctctgcaggaaatccagCTGcttaccgttaagctccagctgtgaagagcGAACGTTGCGAAGCAACGGC
Mut primer 100bp-1360	GCACGGCGTCACACTTTGCgctcttcatatcctctgcaggaaatccagAAGcttaccgttaagctccagctgtgaagagcGAACGTTGCGAAGCAACGGC
Mut primer 100bp-1361	GCACGGCGTCACACTTTGCgctcttcatatcctctgcaggaaatccagATGcttaccgttaagctccagctgtgaagagcGAACGTTGCGAAGCAACGGC
Mut primer 100bp-1362	GCACGGCGTCACACTTTGCgctcttcatatcctctgcaggaaatccagTTCcttaccgttaagctccagctgtgaagagcGAACGTTGCGAAGCAACGGC
Mut primer 100bp-1363	GCACGGCGTCACACTTTGCgctcttcatatcctctgcaggaaatccagCCCcttaccgttaagctccagctgtgaagagcGAACGTTGCGAAGCAACGGC
Mut primer 100bp-1364	GCACGGCGTCACACTTTGCgctcttcatatcctctgcaggaaatccagAGCcttaccgttaagctccagctgtgaagagcGAACGTTGCGAAGCAACGGC
Mut primer 100bp-1365	GCACGGCGTCACACTTTGCgctcttcatatcctctgcaggaaatccagACCcttaccgttaagctccagctgtgaagagcGAACGTTGCGAAGCAACGGC
Mut primer 100bp-1366	GCACGGCGTCACACTTTGCgctcttcatatcctctgcaggaaatccagTGGcttaccgttaagctccagctgtgaagagcGAACGTTGCGAAGCAACGGC
Mut primer 100bp-1367	GCACGGCGTCACACTTTGCgctcttcatatcctctgcaggaaatccagTACcttaccgttaagctccagctgtgaagagcGAACGTTGCGAAGCAACGGC
Mut primer 100bp-1368	GCACGGCGTCACACTTTGCgctcttcatatcctctgcaggaaatccagGTGcttaccgttaagctccagctgtgaagagcGAACGTTGCGAAGCAACGGC
Mut primer 100bp-1369	GCACGGCGTCACACTTTGCgctcttcacctctgcaggaaatccagaacGCCaccgttaagctccagctgcaatgaagagcGAACGTTGCGAAGCAACGGC
Mut primer 100bp-1370	GCACGGCGTCACACTTTGCgctcttcacctctgcaggaaatccagaacAGAaccgttaagctccagctgcaatgaagagcGAACGTTGCGAAGCAACGGC
Mut primer 100bp-1371	GCACGGCGTCACACTTTGCgctcttcacctctgcaggaaatccagaacAACaccgttaagctccagctgcaatgaagagcGAACGTTGCGAAGCAACGGC
Mut primer 100bp-1372	GCACGGCGTCACACTTTGCgctcttcacctctgcaggaaatccagaacGACaccgttaagctccagctgcaatgaagagcGAACGTTGCGAAGCAACGGC
Mut primer 100bp-1373	GCACGGCGTCACACTTTGCgctcttcacctctgcaggaaatccagaacTGCaccgttaagctccagctgcaatgaagagcGAACGTTGCGAAGCAACGGC
Mut primer 100bp-1374	GCACGGCGTCACACTTTGCgctcttcacctctgcaggaaatccagaacGAGaccgttaagctccagctgcaatgaagagcGAACGTTGCGAAGCAACGGC
Mut primer 100bp-1375	GCACGGCGTCACACTTTGCgctcttcacctctgcaggaaatccagaacCAGaccgttaagctccagctgcaatgaagagcGAACGTTGCGAAGCAACGGC
Mut primer 100bp-1376	GCACGGCGTCACACTTTGCgctcttcacctctgcaggaaatccagaacGGCaccgttaagctccagctgcaatgaagagcGAACGTTGCGAAGCAACGGC
Mut primer 100bp-1377	GCACGGCGTCACACTTTGCgctcttcacctctgcaggaaatccagaacCACaccgttaagctccagctgcaatgaagagcGAACGTTGCGAAGCAACGGC
Mut primer 100bp-1378	GCACGGCGTCACACTTTGCgctcttcacctctgcaggaaatccagaacATCaccgttaagctccagctgcaatgaagagcGAACGTTGCGAAGCAACGGC
Mut primer 100bp-1379	GCACGGCGTCACACTTTGCgctcttcacctctgcaggaaatccagaacAAGaccgttaagctccagctgcaatgaagagcGAACGTTGCGAAGCAACGGC
Mut primer 100bp-1380	GCACGGCGTCACACTTTGCgctcttcacctctgcaggaaatccagaacATGaccgttaagctccagctgcaatgaagagcGAACGTTGCGAAGCAACGGC
Mut primer 100bp-1381	GCACGGCGTCACACTTTGCgctcttcacctctgcaggaaatccagaacTTCaccgttaagctccagctgcaatgaagagcGAACGTTGCGAAGCAACGGC
Mut primer 100bp-1382	GCACGGCGTCACACTTTGCgctcttcacctctgcaggaaatccagaacCCCaccgttaagctccagctgcaatgaagagcGAACGTTGCGAAGCAACGGC
Mut primer 100bp-1383	GCACGGCGTCACACTTTGCgctcttcacctctgcaggaaatccagaacAGCaccgttaagctccagctgcaatgaagagcGAACGTTGCGAAGCAACGGC
Mut primer 100bp-1384	GCACGGCGTCACACTTTGCgctcttcacctctgcaggaaatccagaacACCaccgttaagctccagctgcaatgaagagcGAACGTTGCGAAGCAACGGC
Mut primer 100bp-1385	GCACGGCGTCACACTTTGCgctcttcacctctgcaggaaatccagaacTGGaccgttaagctccagctgcaatgaagagcGAACGTTGCGAAGCAACGGC
Mut primer 100bp-1386	GCACGGCGTCACACTTTGCgctcttcacctctgcaggaaatccagaacTACaccgttaagctccagctgcaatgaagagcGAACGTTGCGAAGCAACGGC
Mut primer 100bp-1387	GCACGGCGTCACACTTTGCgctcttcacctctgcaggaaatccagaacGTGaccgttaagctccagctgcaatgaagagcGAACGTTGCGAAGCAACGGC
Mut primer 100bp-1388	GCACGGCGTCACACTTTGCgctcttcactgcaggaaatccagaaccttGCCgttaagctccagctgcaagcctgaagagcGAACGTTGCGAAGCAACGGC
Mut primer 100bp-1389	GCACGGCGTCACACTTTGCgctcttcactgcaggaaatccagaaccttAGAgttaagctccagctgcaagcctgaagagcGAACGTTGCGAAGCAACGGC
Mut primer 100bp-1390	GCACGGCGTCACACTTTGCgctcttcactgcaggaaatccagaaccttAACgttaagctccagctgcaagcctgaagagcGAACGTTGCGAAGCAACGGC
Mut primer 100bp-1391	GCACGGCGTCACACTTTGCgctcttcactgcaggaaatccagaaccttGACgttaagctccagctgcaagcctgaagagcGAACGTTGCGAAGCAACGGC
Mut primer 100bp-1392	GCACGGCGTCACACTTTGCgctcttcactgcaggaaatccagaaccttTGCgttaagctccagctgcaagcctgaagagcGAACGTTGCGAAGCAACGGC
Mut primer 100bp-1393	GCACGGCGTCACACTTTGCgctcttcactgcaggaaatccagaaccttGAGgttaagctccagctgcaagcctgaagagcGAACGTTGCGAAGCAACGGC
Mut primer 100bp-1394	GCACGGCGTCACACTTTGCgctcttcactgcaggaaatccagaaccttCAGgttaagctccagctgcaagcctgaagagcGAACGTTGCGAAGCAACGGC
Mut primer 100bp-1395	GCACGGCGTCACACTTTGCgctcttcactgcaggaaatccagaaccttGGCgttaagctccagctgcaagcctgaagagcGAACGTTGCGAAGCAACGGC
Mut primer 100bp-1396	GCACGGCGTCACACTTTGCgctcttcactgcaggaaatccagaaccttCACgttaagctccagctgcaagcctgaagagcGAACGTTGCGAAGCAACGGC
Mut primer 100bp-1397	GCACGGCGTCACACTTTGCgctcttcactgcaggaaatccagaaccttATCgttaagctccagctgcaagcctgaagagcGAACGTTGCGAAGCAACGGC
Mut primer 100bp-1398	GCACGGCGTCACACTTTGCgctcttcactgcaggaaatccagaaccttCTGgttaagctccagctgcaagcctgaagagcGAACGTTGCGAAGCAACGGC
Mut primer 100bp-1399	GCACGGCGTCACACTTTGCgctcttcactgcaggaaatccagaaccttAAGgttaagctccagctgcaagcctgaagagcGAACGTTGCGAAGCAACGGC
Mut primer 100bp-1400	GCACGGCGTCACACTTTGCgctcttcactgcaggaaatccagaaccttATGgttaagctccagctgcaagcctgaagagcGAACGTTGCGAAGCAACGGC
Mut primer 100bp-1401	GCACGGCGTCACACTTTGCgctcttcactgcaggaaatccagaaccttTTCgttaagctccagctgcaagcctgaagagcGAACGTTGCGAAGCAACGGC
Mut primer 100bp-1402	GCACGGCGTCACACTTTGCgctcttcactgcaggaaatccagaaccttCCCgttaagctccagctgcaagcctgaagagcGAACGTTGCGAAGCAACGGC
Mut primer 100bp-1403	GCACGGCGTCACACTTTGCgctcttcactgcaggaaatccagaaccttAGCgttaagctccagctgcaagcctgaagagcGAACGTTGCGAAGCAACGGC
Mut primer 100bp-1404	GCACGGCGTCACACTTTGCgctcttcactgcaggaaatccagaaccttTGGgttaagctccagctgcaagcctgaagagcGAACGTTGCGAAGCAACGGC
Mut primer 100bp-1405	GCACGGCGTCACACTTTGCgctcttcactgcaggaaatccagaaccttTACgttaagctccagctgcaagcctgaagagcGAACGTTGCGAAGCAACGGC
Mut primer 100bp-1406	GCACGGCGTCACACTTTGCgctcttcactgcaggaaatccagaaccttGTGgttaagctccagctgcaagcctgaagagcGAACGTTGCGAAGCAACGGC
Mut primer 100bp-1407	GCACGGCGTCACACTTTGCgctcttcacaggaaatccagaaccttaccGCCaagctccagctgcaagccttgtgaagagcGAACGTTGCGAAGCAACGGC
Mut primer 100bp-1408	GCACGGCGTCACACTTTGCgctcttcacaggaaatccagaaccttaccAGAaagctccagctgcaagccttgtgaagagcGAACGTTGCGAAGCAACGGC
Mut primer 100bp-1409	GCACGGCGTCACACTTTGCgctcttcacaggaaatccagaaccttaccAACaagctccagctgcaagccttgtgaagagcGAACGTTGCGAAGCAACGGC
Mut primer 100bp-1410	GCACGGCGTCACACTTTGCgctcttcacaggaaatccagaaccttaccGACaagctccagctgcaagccttgtgaagagcGAACGTTGCGAAGCAACGGC
Mut primer 100bp-1411	GCACGGCGTCACACTTTGCgctcttcacaggaaatccagaaccttaccTGCaagctccagctgcaagccttgtgaagagcGAACGTTGCGAAGCAACGGC
Mut primer 100bp-1412	GCACGGCGTCACACTTTGCgctcttcacaggaaatccagaaccttaccGAGaagctccagctgcaagccttgtgaagagcGAACGTTGCGAAGCAACGGC
Mut primer 100bp-1413	GCACGGCGTCACACTTTGCgctcttcacaggaaatccagaaccttaccCAGaagctccagctgcaagccttgtgaagagcGAACGTTGCGAAGCAACGGC
Mut primer 100bp-1414	GCACGGCGTCACACTTTGCgctcttcacaggaaatccagaaccttaccGGCaagctccagctgcaagccttgtgaagagcGAACGTTGCGAAGCAACGGC
Mut primer 100bp-1415	GCACGGCGTCACACTTTGCgctcttcacaggaaatccagaaccttaccCACaagctccagctgcaagccttgtgaagagcGAACGTTGCGAAGCAACGGC
Mut primer 100bp-1416	GCACGGCGTCACACTTTGCgctcttcacaggaaatccagaaccttaccATCaagctccagctgcaagccttgtgaagagcGAACGTTGCGAAGCAACGGC
Mut primer 100bp-1417	GCACGGCGTCACACTTTGCgctcttcacaggaaatccagaaccttaccCTGaagctccagctgcaagccttgtgaagagcGAACGTTGCGAAGCAACGGC
Mut primer 100bp-1418	GCACGGCGTCACACTTTGCgctcttcacaggaaatccagaaccttaccAAGaagctccagctgcaagccttgtgaagagcGAACGTTGCGAAGCAACGGC
Mut primer 100bp-1419	GCACGGCGTCACACTTTGCgctcttcacaggaaatccagaaccttaccATGaagctccagctgcaagccttgtgaagagcGAACGTTGCGAAGCAACGGC
Mut primer 100bp-1420	GCACGGCGTCACACTTTGCgctcttcacaggaaatccagaaccttaccTTCaagctccagctgcaagccttgtgaagagcGAACGTTGCGAAGCAACGGC
Mut primer 100bp-1421	GCACGGCGTCACACTTTGCgctcttcacaggaaatccagaaccttaccCCCaagctccagctgcaagccttgtgaagagcGAACGTTGCGAAGCAACGGC
Mut primer 100bp-1422	GCACGGCGTCACACTTTGCgctcttcacaggaaatccagaaccttaccAGCaagctccagctgcaagccttgtgaagagcGAACGTTGCGAAGCAACGGC
Mut primer 100bp-1423	GCACGGCGTCACACTTTGCgctcttcacaggaaatccagaaccttaccACCaagctccagctgcaagccttgtgaagagcGAACGTTGCGAAGCAACGGC
Mut primer 100bp-1424	GCACGGCGTCACACTTTGCgctcttcacaggaaatccagaaccttaccTGGaagctccagctgcaagccttgtgaagagcGAACGTTGCGAAGCAACGGC
Mut primer 100bp-1425	GCACGGCGTCACACTTTGCgctcttcacaggaaatccagaaccttaccTACaagctccagctgcaagccttgtgaagagcGAACGTTGCGAAGCAACGGC
Mut primer 100bp-1426	GCACGGCGTCACACTTTGCgctcttcagaaatccagaaccttaccgttGCCctccagctgcaagccttgcagtgaagagcGAACGTTGCGAAGCAACGGC
Mut primer 100bp-1427	GCACGGCGTCACACTTTGCgctcttcagaaatccagaaccttaccgttAGActccagctgcaagccttgcagtgaagagcGAACGTTGCGAAGCAACGGC
Mut primer 100bp-1428	GCACGGCGTCACACTTTGCgctcttcagaaatccagaaccttaccgttAACctccagctgcaagccttgcagtgaagagcGAACGTTGCGAAGCAACGGC
Mut primer 100bp-1429	GCACGGCGTCACACTTTGCgctcttcagaaatccagaaccttaccgttGACctccagctgcaagccttgcagtgaagagcGAACGTTGCGAAGCAACGGC
Mut primer 100bp-1430	GCACGGCGTCACACTTTGCgctcttcagaaatccagaaccttaccgttTGCctccagctgcaagccttgcagtgaagagcGAACGTTGCGAAGCAACGGC
Mut primer 100bp-1431	GCACGGCGTCACACTTTGCgctcttcagaaatccagaaccttaccgttGAGctccagctgcaagccttgcagtgaagagcGAACGTTGCGAAGCAACGGC
Mut primer 100bp-1432	GCACGGCGTCACACTTTGCgctcttcagaaatccagaaccttaccgttCAGctccagctgcaagccttgcagtgaagagcGAACGTTGCGAAGCAACGGC
Mut primer 100bp-1433	GCACGGCGTCACACTTTGCgctcttcagaaatccagaaccttaccgttGGCctccagctgcaagccttgcagtgaagagcGAACGTTGCGAAGCAACGGC
Mut primer 100bp-1434	GCACGGCGTCACACTTTGCgctcttcagaaatccagaaccttaccgttCACctccagctgcaagccttgcagtgaagagcGAACGTTGCGAAGCAACGGC
Mut primer 100bp-1435	GCACGGCGTCACACTTTGCgctcttcagaaatccagaaccttaccgttATCctccagctgcaagccttgcagtgaagagcGAACGTTGCGAAGCAACGGC
Mut primer 100bp-1436	GCACGGCGTCACACTTTGCgctcttcagaaatccagaaccttaccgttCTGctccagctgcaagccttgcagtgaagagcGAACGTTGCGAAGCAACGGC
Mut primer 100bp-1437	GCACGGCGTCACACTTTGCgctcttcagaaatccagaaccttaccgttATGctccagctgcaagccttgcagtgaagagcGAACGTTGCGAAGCAACGGC
Mut primer 100bp-1438	GCACGGCGTCACACTTTGCgctcttcagaaatccagaaccttaccgttTTCctccagctgcaagccttgcagtgaagagcGAACGTTGCGAAGCAACGGC
Mut primer 100bp-1439	GCACGGCGTCACACTTTGCgctcttcagaaatccagaaccttaccgttCCCctccagctgcaagccttgcagtgaagagcGAACGTTGCGAAGCAACGGC
Mut primer 100bp-1440	GCACGGCGTCACACTTTGCgctcttcagaaatccagaaccttaccgttAGCctccagctgcaagccttgcagtgaagagcGAACGTTGCGAAGCAACGGC
Mut primer 100bp-1441	GCACGGCGTCACACTTTGCgctcttcagaaatccagaaccttaccgttACCctccagctgcaagccttgcagtgaagagcGAACGTTGCGAAGCAACGGC
Mut primer 100bp-1442	GCACGGCGTCACACTTTGCgctcttcagaaatccagaaccttaccgttTGGctccagctgcaagccttgcagtgaagagcGAACGTTGCGAAGCAACGGC
Mut primer 100bp-1443	GCACGGCGTCACACTTTGCgctcttcagaaatccagaaccttaccgttTACctccagctgcaagccttgcagtgaagagcGAACGTTGCGAAGCAACGGC
Mut primer 100bp-1444	GCACGGCGTCACACTTTGCgctcttcagaaatccagaaccttaccgttGTGctccagctgcaagccttgcagtgaagagcGAACGTTGCGAAGCAACGGC
Mut primer 100bp-1445	GCACGGCGTCACACTTTGCgctcttcaatccagaaccttaccgttaagGCCcagctgcaagccttgcagcaatgaagagcGAACGTTGCGAAGCAACGGC
Mut primer 100bp-1446	GCACGGCGTCACACTTTGCgctcttcaatccagaaccttaccgttaagAGAcagctgcaagccttgcagcaatgaagagcGAACGTTGCGAAGCAACGGC
Mut primer 100bp-1447	GCACGGCGTCACACTTTGCgctcttcaatccagaaccttaccgttaagAACcagctgcaagccttgcagcaatgaagagcGAACGTTGCGAAGCAACGGC
Mut primer 100bp-1448	GCACGGCGTCACACTTTGCgctcttcaatccagaaccttaccgttaagGACcagctgcaagccttgcagcaatgaagagcGAACGTTGCGAAGCAACGGC
Mut primer 100bp-1449	GCACGGCGTCACACTTTGCgctcttcaatccagaaccttaccgttaagTGCcagctgcaagccttgcagcaatgaagagcGAACGTTGCGAAGCAACGGC
Mut primer 100bp-1450	GCACGGCGTCACACTTTGCgctcttcaatccagaaccttaccgttaagGAGcagctgcaagccttgcagcaatgaagagcGAACGTTGCGAAGCAACGGC
Mut primer 100bp-1451	GCACGGCGTCACACTTTGCgctcttcaatccagaaccttaccgttaagCAGcagctgcaagccttgcagcaatgaagagcGAACGTTGCGAAGCAACGGC
Mut primer 100bp-1452	GCACGGCGTCACACTTTGCgctcttcaatccagaaccttaccgttaagGGCcagctgcaagccttgcagcaatgaagagcGAACGTTGCGAAGCAACGGC
Mut primer 100bp-1453	GCACGGCGTCACACTTTGCgctcttcaatccagaaccttaccgttaagCACcagctgcaagccttgcagcaatgaagagcGAACGTTGCGAAGCAACGGC
Mut primer 100bp-1454	GCACGGCGTCACACTTTGCgctcttcaatccagaaccttaccgttaagATCcagctgcaagccttgcagcaatgaagagcGAACGTTGCGAAGCAACGGC
Mut primer 100bp-1455	GCACGGCGTCACACTTTGCgctcttcaatccagaaccttaccgttaagAAGcagctgcaagccttgcagcaatgaagagcGAACGTTGCGAAGCAACGGC
Mut primer 100bp-1456	GCACGGCGTCACACTTTGCgctcttcaatccagaaccttaccgttaagATGcagctgcaagccttgcagcaatgaagagcGAACGTTGCGAAGCAACGGC
Mut primer 100bp-1457	GCACGGCGTCACACTTTGCgctcttcaatccagaaccttaccgttaagTTCcagctgcaagccttgcagcaatgaagagcGAACGTTGCGAAGCAACGGC
Mut primer 100bp-1458	GCACGGCGTCACACTTTGCgctcttcaatccagaaccttaccgttaagCCCcagctgcaagccttgcagcaatgaagagcGAACGTTGCGAAGCAACGGC
Mut primer 100bp-1459	GCACGGCGTCACACTTTGCgctcttcaatccagaaccttaccgttaagAGCcagctgcaagccttgcagcaatgaagagcGAACGTTGCGAAGCAACGGC
Mut primer 100bp-1460	GCACGGCGTCACACTTTGCgctcttcaatccagaaccttaccgttaagACCcagctgcaagccttgcagcaatgaagagcGAACGTTGCGAAGCAACGGC
Mut primer 100bp-1461	GCACGGCGTCACACTTTGCgctcttcaatccagaaccttaccgttaagTGGcagctgcaagccttgcagcaatgaagagcGAACGTTGCGAAGCAACGGC
Mut primer 100bp-1462	GCACGGCGTCACACTTTGCgctcttcaatccagaaccttaccgttaagTACcagctgcaagccttgcagcaatgaagagcGAACGTTGCGAAGCAACGGC
Mut primer 100bp-1463	GCACGGCGTCACACTTTGCgctcttcaatccagaaccttaccgttaagGTGcagctgcaagccttgcagcaatgaagagcGAACGTTGCGAAGCAACGGC
Mut primer 100bp-1464	GCACGGCGTCACACTTTGCgctcttcacagaaccttaccgttaagctcGCCctgcaagccttgcagcaaaactgaagagcGAACGTTGCGAAGCAACGGC
Mut primer 100bp-1465	GCACGGCGTCACACTTTGCgctcttcacagaaccttaccgttaagctcAGActgcaagccttgcagcaaaactgaagagcGAACGTTGCGAAGCAACGGC
Mut primer 100bp-1466	GCACGGCGTCACACTTTGCgctcttcacagaaccttaccgttaagctcAACctgcaagccttgcagcaaaactgaagagcGAACGTTGCGAAGCAACGGC
Mut primer 100bp-1467	GCACGGCGTCACACTTTGCgctcttcacagaaccttaccgttaagctcGACctgcaagccttgcagcaaaactgaagagcGAACGTTGCGAAGCAACGGC
Mut primer 100bp-1468	GCACGGCGTCACACTTTGCgctcttcacagaaccttaccgttaagctcTGCctgcaagccttgcagcaaaactgaagagcGAACGTTGCGAAGCAACGGC
Mut primer 100bp-1469	GCACGGCGTCACACTTTGCgctcttcacagaaccttaccgttaagctcGAGctgcaagccttgcagcaaaactgaagagcGAACGTTGCGAAGCAACGGC
Mut primer 100bp-1470	GCACGGCGTCACACTTTGCgctcttcacagaaccttaccgttaagctcGGCctgcaagccttgcagcaaaactgaagagcGAACGTTGCGAAGCAACGGC
Mut primer 100bp-1471	GCACGGCGTCACACTTTGCgctcttcacagaaccttaccgttaagctcCACctgcaagccttgcagcaaaactgaagagcGAACGTTGCGAAGCAACGGC
Mut primer 100bp-1472	GCACGGCGTCACACTTTGCgctcttcacagaaccttaccgttaagctcATCctgcaagccttgcagcaaaactgaagagcGAACGTTGCGAAGCAACGGC
Mut primer 100bp-1473	GCACGGCGTCACACTTTGCgctcttcacagaaccttaccgttaagctcCTGctgcaagccttgcagcaaaactgaagagcGAACGTTGCGAAGCAACGGC
Mut primer 100bp-1474	GCACGGCGTCACACTTTGCgctcttcacagaaccttaccgttaagctcAAGctgcaagccttgcagcaaaactgaagagcGAACGTTGCGAAGCAACGGC
Mut primer 100bp-1475	GCACGGCGTCACACTTTGCgctcttcacagaaccttaccgttaagctcATGctgcaagccttgcagcaaaactgaagagcGAACGTTGCGAAGCAACGGC
Mut primer 100bp-1476	GCACGGCGTCACACTTTGCgctcttcacagaaccttaccgttaagctcTTtctgcaagccttgcagcaaaactgaagagcGAACGTTGCGAAGCAACGGC
Mut primer 100bp-1477	GCACGGCGTCACACTTTGCgctcttcacagaaccttaccgttaagctcCCCctgcaagccttgcagcaaaactgaagagcGAACGTTGCGAAGCAACGGC
Mut primer 100bp-1478	GCACGGCGTCACACTTTGCgctcttcacagaaccttaccgttaagctcAGCctgcaagccttgcagcaaaactgaagagcGAACGTTGCGAAGCAACGGC
Mut primer 100bp-1479	GCACGGCGTCACACTTTGCgctcttcacagaaccttaccgttaagctcACCctgcaagccttgcagcaaaactgaagagcGAACGTTGCGAAGCAACGGC
Mut primer 100bp-1480	GCACGGCGTCACACTTTGCgctcttcacagaaccttaccgttaagctcTGGctgcaagccttgcagcaaaactgaagagcGAACGTTGCGAAGCAACGGC
Mut primer 100bp-1481	GCACGGCGTCACACTTTGCgctcttcacagaaccttaccgttaagctcTACctgcaagccttgcagcaaaactgaagagcGAACGTTGCGAAGCAACGGC
Mut primer 100bp-1482	GCACGGCGTCACACTTTGCgctcttcacagaaccttaccgttaagctcGTGctgcaagccttgcagcaaaactgaagagcGAACGTTGCGAAGCAACGGC
Mut primer 100bp-1483	GCACGGCGTCACACTTTGCgctcttcaaaccttaccgttaagctccagGCCcaagccttgcagcaaaacggatgaagagcGAACGTTGCGAAGCAACGGC
Mut primer 100bp-1484	GCACGGCGTCACACTTTGCgctcttcaaaccttaccgttaagctccagAGAcaagccttgcagcaaaacggatgaagagcGAACGTTGCGAAGCAACGGC
Mut primer 100bp-1485	GCACGGCGTCACACTTTGCgctcttcaaaccttaccgttaagctccagAACcaagccttgcagcaaaacggatgaagagcGAACGTTGCGAAGCAACGGC
Mut primer 100bp-1486	GCACGGCGTCACACTTTGCgctcttcaaaccttaccgttaagctccagGACcaagccttgcagcaaaacggatgaagagcGAACGTTGCGAAGCAACGGC
Mut primer 100bp-1487	GCACGGCGTCACACTTTGCgctcttcaaaccttaccgttaagctccagTGCcaagccttgcagcaaaacggatgaagagcGAACGTTGCGAAGCAACGGC
Mut primer 100bp-1488	GCACGGCGTCACACTTTGCgctcttcaaaccttaccgttaagctccagGAGcaagccttgcagcaaaacggatgaagagcGAACGTTGCGAAGCAACGGC
Mut primer 100bp-1489	GCACGGCGTCACACTTTGCgctcttcaaaccttaccgttaagctccagCAGcaagccttgcagcaaaacggatgaagagcGAACGTTGCGAAGCAACGGC
Mut primer 100bp-1490	GCACGGCGTCACACTTTGCgctcttcaaaccttaccgttaagctccagGGCcaagccttgcagcaaaacggatgaagagcGAACGTTGCGAAGCAACGGC
Mut primer 100bp-1491	GCACGGCGTCACACTTTGCgctcttcaaaccttaccgttaagctccagCACcaagccttgcagcaaaacggatgaagagcGAACGTTGCGAAGCAACGGC
Mut primer 100bp-1492	GCACGGCGTCACACTTTGCgctcttcaaaccttaccgttaagctccagATCcaagccttgcagcaaaacggatgaagagcGAACGTTGCGAAGCAACGGC
Mut primer 100bp-1493	GCACGGCGTCACACTTTGCgctcttcaaaccttaccgttaagctccagAAGcaagccttgcagcaaaacggatgaagagcGAACGTTGCGAAGCAACGGC
Mut primer 100bp-1494	GCACGGCGTCACACTTTGCgctcttcaaaccttaccgttaagctccagATGcaagccttgcagcaaaacggatgaagagcGAACGTTGCGAAGCAACGGC
Mut primer 100bp-1495	GCACGGCGTCACACTTTGCgctcttcaaaccttaccgttaagctccagTTCcaagccttgcagcaaaacggatgaagagcGAACGTTGCGAAGCAACGGC
Mut primer 100bp-1496	GCACGGCGTCACACTTTGCgctcttcaaaccttaccgttaagctccagCCCcaagccttgcagcaaaacggatgaagagcGAACGTTGCGAAGCAACGGC
Mut primer 100bp-1497	GCACGGCGTCACACTTTGCgctcttcaaaccttaccgttaagctccagAGCcaagccttgcagcaaaacggatgaagagcGAACGTTGCGAAGCAACGGC
Mut primer 100bp-1498	GCACGGCGTCACACTTTGCgctcttcaaaccttaccgttaagctccagACCcaagccttgcagcaaaacggatgaagagcGAACGTTGCGAAGCAACGGC
Mut primer 100bp-1499	GCACGGCGTCACACTTTGCgctcttcaaaccttaccgttaagctccagTGGcaagccttgcagcaaaacggatgaagagcGAACGTTGCGAAGCAACGGC
Mut primer 100bp-1500	GCACGGCGTCACACTTTGCgctcttcaaaccttaccgttaagctccagTACcaagccttgcagcaaaacggatgaagagcGAACGTTGCGAAGCAACGGC
Mut primer 100bp-1501	GCACGGCGTCACACTTTGCgctcttcaaaccttaccgttaagctccagGTGcaagccttgcagcaaaacggatgaagagcGAACGTTGCGAAGCAACGGC
Mut primer 100bp-1502	GCACGGCGTCACACTTTGCgctcttcacttaccgttaagctccagctgGCCgccttgcagcaaaacggatcttgaagagcGAACGTTGCGAAGCAACGGC
Mut primer 100bp-1503	GCACGGCGTCACACTTTGCgctcttcacttaccgttaagctccagctgAGAgccttgcagcaaaacggatcttgaagagcGAACGTTGCGAAGCAACGGC
Mut primer 100bp-1504	GCACGGCGTCACACTTTGCgctcttcacttaccgttaagctccagctgAACgccttgcagcaaaacggatcttgaagagcGAACGTTGCGAAGCAACGGC
Mut primer 100bp-1505	GCACGGCGTCACACTTTGCgctcttcacttaccgttaagctccagctgGACgccttgcagcaaaacggatcttgaagagcGAACGTTGCGAAGCAACGGC
Mut primer 100bp-1506	GCACGGCGTCACACTTTGCgctcttcacttaccgttaagctccagctgTGCgccttgcagcaaaacggatcttgaagagcGAACGTTGCGAAGCAACGGC
Mut primer 100bp-1507	GCACGGCGTCACACTTTGCgctcttcacttaccgttaagctccagctgGAGgccttgcagcaaaacggatcttgaagagcGAACGTTGCGAAGCAACGGC
Mut primer 100bp-1508	GCACGGCGTCACACTTTGCgctcttcacttaccgttaagctccagctgGGCgccttgcagcaaaacggatcttgaagagcGAACGTTGCGAAGCAACGGC
Mut primer 100bp-1509	GCACGGCGTCACACTTTGCgctcttcacttaccgttaagctccagctgCACgccttgcagcaaaacggatcttgaagagcGAACGTTGCGAAGCAACGGC
Mut primer 100bp-1510	GCACGGCGTCACACTTTGCgctcttcacttaccgttaagctccagctgATCgccttgcagcaaaacggatcttgaagagcGAACGTTGCGAAGCAACGGC
Mut primer 100bp-1511	GCACGGCGTCACACTTTGCgctcttcacttaccgttaagctccagctgCTGgccttgcagcaaaacggatcttgaagagcGAACGTTGCGAAGCAACGGC
Mut primer 100bp-1512	GCACGGCGTCACACTTTGCgctcttcacttaccgttaagctccagctgAAGgccttgcagcaaaacggatcttgaagagcGAACGTTGCGAAGCAACGGC
Mut primer 100bp-1513	GCACGGCGTCACACTTTGCgctcttcacttaccgttaagctccagctgATGgccttgcagcaaaacggatcttgaagagcGAACGTTGCGAAGCAACGGC
Mut primer 100bp-1514	GCACGGCGTCACACTTTGCgctcttcacttaccgttaagctccagctgTTCgccttgcagcaaaacggatcttgaagagcGAACGTTGCGAAGCAACGGC
Mut primer 100bp-1515	GCACGGCGTCACACTTTGCgctcttcacttaccgttaagctccagctgCCCgccttgcagcaaaacggatcttgaagagcGAACGTTGCGAAGCAACGGC
Mut primer 100bp-1516	GCACGGCGTCACACTTTGCgctcttcacttaccgttaagctccagctgAGCgccttgcagcaaaacggatcttgaagagcGAACGTTGCGAAGCAACGGC
Mut primer 100bp-1517	GCACGGCGTCACACTTTGCgctcttcacttaccgttaagctccagctgACCgccttgcagcaaaacggatcttgaagagcGAACGTTGCGAAGCAACGGC
Mut primer 100bp-1518	GCACGGCGTCACACTTTGCgctcttcacttaccgttaagctccagctgTGGgccttgcagcaaaacggatcttgaagagcGAACGTTGCGAAGCAACGGC
Mut primer 100bp-1519	GCACGGCGTCACACTTTGCgctcttcacttaccgttaagctccagctgTACgccttgcagcaaaacggatcttgaagagcGAACGTTGCGAAGCAACGGC
Mut primer 100bp-1520	GCACGGCGTCACACTTTGCgctcttcacttaccgttaagctccagctgGTGgccttgcagcaaaacggatcttgaagagcGAACGTTGCGAAGCAACGGC
Mut primer 100bp-1521	GCACGGCGTCACACTTTGCgctcttcaaccgttaagctccagctgcaaAGAttgcagcaaaacggatcttcttgaagagcGAACGTTGCGAAGCAACGGC
Mut primer 100bp-1522	GCACGGCGTCACACTTTGCgctcttcaaccgttaagctccagctgcaaAACttgcagcaaaacggatcttcttgaagagcGAACGTTGCGAAGCAACGGC
Mut primer 100bp-1523	GCACGGCGTCACACTTTGCgctcttcaaccgttaagctccagctgcaaGACttgcagcaaaacggatcttcttgaagagcGAACGTTGCGAAGCAACGGC
Mut primer 100bp-1524	GCACGGCGTCACACTTTGCgctcttcaaccgttaagctccagctgcaaTGCttgcagcaaaacggatcttcttgaagagcGAACGTTGCGAAGCAACGGC
Mut primer 100bp-1525	GCACGGCGTCACACTTTGCgctcttcaaccgttaagctccagctgcaaGAGttgcagcaaaacggatcttcttgaagagcGAACGTTGCGAAGCAACGGC
Mut primer 100bp-1526	GCACGGCGTCACACTTTGCgctcttcaaccgttaagctccagctgcaaCAGttgcagcaaaacggatcttcttgaagagcGAACGTTGCGAAGCAACGGC
Mut primer 100bp-1527	GCACGGCGTCACACTTTGCgctcttcaaccgttaagctccagctgcaaGGCttgcagcaaaacggatcttcttgaagagcGAACGTTGCGAAGCAACGGC
Mut primer 100bp-1528	GCACGGCGTCACACTTTGCgctcttcaaccgttaagctccagctgcaaCACttgcagcaaaacggatcttcttgaagagcGAACGTTGCGAAGCAACGGC
Mut primer 100bp-1529	GCACGGCGTCACACTTTGCgctcttcaaccgttaagctccagctgcaaATCttgcagcaaaacggatcttcttgaagagcGAACGTTGCGAAGCAACGGC
Mut primer 100bp-1530	GCACGGCGTCACACTTTGCgctcttcaaccgttaagctccagctgcaaCTGttgcagcaaaacggatcttcttgaagagcGAACGTTGCGAAGCAACGGC
Mut primer 100bp-1531	GCACGGCGTCACACTTTGCgctcttcaaccgttaagctccagctgcaaAAGttgcagcaaaacggatcttcttgaagagcGAACGTTGCGAAGCAACGGC
Mut primer 100bp-1532	GCACGGCGTCACACTTTGCgctcttcaaccgttaagctccagctgcaaATGttgcagcaaaacggatcttcttgaagagcGAACGTTGCGAAGCAACGGC
Mut primer 100bp-1533	GCACGGCGTCACACTTTGCgctcttcaaccgttaagctccagctgcaaTTCttgcagcaaaacggatcttcttgaagagcGAACGTTGCGAAGCAACGGC
Mut primer 100bp-1534	GCACGGCGTCACACTTTGCgctcttcaaccgttaagctccagctgcaaCCCttgcagcaaaacggatcttcttgaagagcGAACGTTGCGAAGCAACGGC
Mut primer 100bp-1535	GCACGGCGTCACACTTTGCgctcttcaaccgttaagctccagctgcaaAGCttgcagcaaaacggatcttcttgaagagcGAACGTTGCGAAGCAACGGC
Mut primer 100bp-1536	GCACGGCGTCACACTTTGCgctcttcaaccgttaagctccagctgcaaACCttgcagcaaaacggatcttcttgaagagcGAACGTTGCGAAGCAACGGC
Mut primer 100bp-1537	GCACGGCGTCACACTTTGCgctcttcaaccgttaagctccagctgcaaTGGttgcagcaaaacggatcttcttgaagagcGAACGTTGCGAAGCAACGGC
Mut primer 100bp-1538	GCACGGCGTCACACTTTGCgctcttcaaccgttaagctccagctgcaaTACttgcagcaaaacggatcttcttgaagagcGAACGTTGCGAAGCAACGGC
Mut primer 100bp-1539	GCACGGCGTCACACTTTGCgctcttcaaccgttaagctccagctgcaaGTGttgcagcaaaacggatcttcttgaagagcGAACGTTGCGAAGCAACGGC
Mut primer 100bp-1540	GCACGGCGTCACACTTTGCgctcttcagttaagctccagctgcaagccGCCcagcaaaacggatcttctgtgtgaagagcGAACGTTGCGAAGCAACGGC
Mut primer 100bp-1541	GCACGGCGTCACACTTTGCgctcttcagttaagctccagctgcaagccAGAcagcaaaacggatcttctgtgtgaagagcGAACGTTGCGAAGCAACGGC
Mut primer 100bp-1542	GCACGGCGTCACACTTTGCgctcttcagttaagctccagctgcaagccAACcagcaaaacggatcttctgtgtgaagagcGAACGTTGCGAAGCAACGGC
Mut primer 100bp-1543	GCACGGCGTCACACTTTGCgctcttcagttaagctccagctgcaagccGACcagcaaaacggatcttctgtgtgaagagcGAACGTTGCGAAGCAACGGC
Mut primer 100bp-1544	GCACGGCGTCACACTTTGCgctcttcagttaagctccagctgcaagccTGCcagcaaaacggatcttctgtgtgaagagcGAACGTTGCGAAGCAACGGC
Mut primer 100bp-1545	GCACGGCGTCACACTTTGCgctcttcagttaagctccagctgcaagccGAGcagcaaaacggatcttctgtgtgaagagcGAACGTTGCGAAGCAACGGC
Mut primer 100bp-1546	GCACGGCGTCACACTTTGCgctcttcagttaagctccagctgcaagccCAGcagcaaaacggatcttctgtgtgaagagcGAACGTTGCGAAGCAACGGC
Mut primer 100bp-1547	GCACGGCGTCACACTTTGCgctcttcagttaagctccagctgcaagccGGCcagcaaaacggatcttctgtgtgaagagcGAACGTTGCGAAGCAACGGC
Mut primer 100bp-1548	GCACGGCGTCACACTTTGCgctcttcagttaagctccagctgcaagccCACcagcaaaacggatcttctgtgtgaagagcGAACGTTGCGAAGCAACGGC
Mut primer 100bp-1549	GCACGGCGTCACACTTTGCgctcttcagttaagctccagctgcaagccATCcagcaaaacggatcttctgtgtgaagagcGAACGTTGCGAAGCAACGGC
Mut primer 100bp-1550	GCACGGCGTCACACTTTGCgctcttcagttaagctccagctgcaagccAAGcagcaaaacggatcttctgtgtgaagagcGAACGTTGCGAAGCAACGGC
Mut primer 100bp-1551	GCACGGCGTCACACTTTGCgctcttcagttaagctccagctgcaagccATGcagcaaaacggatcttctgtgtgaagagcGAACGTTGCGAAGCAACGGC
Mut primer 100bp-1552	GCACGGCGTCACACTTTGCgctcttcagttaagctccagctgcaagccTTCcagcaaaacggatcttctgtgtgaagagcGAACGTTGCGAAGCAACGGC
Mut primer 100bp-1553	GCACGGCGTCACACTTTGCgctcttcagttaagctccagctgcaagccCCCcagcaaaacggatcttctgtgtgaagagcGAACGTTGCGAAGCAACGGC
Mut primer 100bp-1554	GCACGGCGTCACACTTTGCgctcttcagttaagctccagctgcaagccAGCcagcaaaacggatcttctgtgtgaagagcGAACGTTGCGAAGCAACGGC
Mut primer 100bp-1555	GCACGGCGTCACACTTTGCgctcttcagttaagctccagctgcaagccACCcagcaaaacggatcttctgtgtgaagagcGAACGTTGCGAAGCAACGGC
Mut primer 100bp-1556	GCACGGCGTCACACTTTGCgctcttcagttaagctccagctgcaagccTGGcagcaaaacggatcttctgtgtgaagagcGAACGTTGCGAAGCAACGGC
Mut primer 100bp-1557	GCACGGCGTCACACTTTGCgctcttcagttaagctccagctgcaagccTACcagcaaaacggatcttctgtgtgaagagcGAACGTTGCGAAGCAACGGC
Mut primer 100bp-1558	GCACGGCGTCACACTTTGCgctcttcagttaagctccagctgcaagccGTGcagcaaaacggatcttctgtgtgaagagcGAACGTTGCGAAGCAACGGC
Mut primer 100bp-1559	GCACGGCGTCACACTTTGCgctcttcaaagctccagctgcaagccttgGCCcaaaacggatcttctgtgctttgaagagcGAACGTTGCGAAGCAACGGC
Mut primer 100bp-1560	GCACGGCGTCACACTTTGCgctcttcaaagctccagctgcaagccttgAGAcaaaacggatcttctgtgctttgaagagcGAACGTTGCGAAGCAACGGC
Mut primer 100bp-1561	GCACGGCGTCACACTTTGCgctcttcaaagctccagctgcaagccttgAACcaaaacggatcttctgtgctttgaagagcGAACGTTGCGAAGCAACGGC
Mut primer 100bp-1562	GCACGGCGTCACACTTTGCgctcttcaaagctccagctgcaagccttgGACcaaaacggatcttctgtgctttgaagagcGAACGTTGCGAAGCAACGGC
Mut primer 100bp-1563	GCACGGCGTCACACTTTGCgctcttcaaagctccagctgcaagccttgTGCcaaaacggatcttctgtgctttgaagagcGAACGTTGCGAAGCAACGGC
Mut primer 100bp-1564	GCACGGCGTCACACTTTGCgctcttcaaagctccagctgcaagccttgGAGcaaaacggatcttctgtgctttgaagagcGAACGTTGCGAAGCAACGGC
Mut primer 100bp-1565	GCACGGCGTCACACTTTGCgctcttcaaagctccagctgcaagccttgGGCcaaaacggatcttctgtgctttgaagagcGAACGTTGCGAAGCAACGGC
Mut primer 100bp-1566	GCACGGCGTCACACTTTGCgctcttcaaagctccagctgcaagccttgCACcaaaacggatcttctgtgctttgaagagcGAACGTTGCGAAGCAACGGC
Mut primer 100bp-1567	GCACGGCGTCACACTTTGCgctcttcaaagctccagctgcaagccttgATCcaaaacggatcttctgtgctttgaagagcGAACGTTGCGAAGCAACGGC
Mut primer 100bp-1568	GCACGGCGTCACACTTTGCgctcttcaaagctccagctgcaagccttgCTGcaaaacggatcttctgtgctttgaagagcGAACGTTGCGAAGCAACGGC
Mut primer 100bp-1569	GCACGGCGTCACACTTTGCgctcttcaaagctccagctgcaagccttgAAGcaaaacggatcttctgtgctttgaagagcGAACGTTGCGAAGCAACGGC
Mut primer 100bp-1570	GCACGGCGTCACACTTTGCgctcttcaaagctccagctgcaagccttgATGcaaaacggatcttctgtgctttgaagagcGAACGTTGCGAAGCAACGGC
Mut primer 100bp-1571	GCACGGCGTCACACTTTGCgctcttcaaagctccagctgcaagccttgTTCcaaaacggatcttctgtgctttgaagagcGAACGTTGCGAAGCAACGGC
Mut primer 100bp-1572	GCACGGCGTCACACTTTGCgctcttcaaagctccagctgcaagccttgCCCcaaaacggatcttctgtgctttgaagagcGAACGTTGCGAAGCAACGGC
Mut primer 100bp-1573	GCACGGCGTCACACTTTGCgctcttcaaagctccagctgcaagccttgAGCcaaaacggatcttctgtgctttgaagagcGAACGTTGCGAAGCAACGGC
Mut primer 100bp-1574	GCACGGCGTCACACTTTGCgctcttcaaagctccagctgcaagccttgACCcaaaacggatcttctgtgctttgaagagcGAACGTTGCGAAGCAACGGC
Mut primer 100bp-1575	GCACGGCGTCACACTTTGCgctcttcaaagctccagctgcaagccttgTGGcaaaacggatcttctgtgctttgaagagcGAACGTTGCGAAGCAACGGC
Mut primer 100bp-1576	GCACGGCGTCACACTTTGCgctcttcaaagctccagctgcaagccttgTACcaaaacggatcttctgtgctttgaagagcGAACGTTGCGAAGCAACGGC
Mut primer 100bp-1577	GCACGGCGTCACACTTTGCgctcttcaaagctccagctgcaagccttgGTGcaaaacggatcttctgtgctttgaagagcGAACGTTGCGAAGCAACGGC
Mut primer 100bp-1578	GCACGGCGTCACACTTTGCgctcttcactccagctgcaagccttgcagGCCaacggatcttctgtgctttcatgaagagcGAACGTTGCGAAGCAACGGC
Mut primer 100bp-1579	GCACGGCGTCACACTTTGCgctcttcactccagctgcaagccttgcagAGAaacggatcttctgtgctttcatgaagagcGAACGTTGCGAAGCAACGGC
Mut primer 100bp-1580	GCACGGCGTCACACTTTGCgctcttcactccagctgcaagccttgcagAACaacggatcttctgtgctttcatgaagagcGAACGTTGCGAAGCAACGGC
Mut primer 100bp-1581	GCACGGCGTCACACTTTGCgctcttcactccagctgcaagccttgcagGACaacggatcttctgtgctttcatgaagagcGAACGTTGCGAAGCAACGGC
Mut primer 100bp-1582	GCACGGCGTCACACTTTGCgctcttcactccagctgcaagccttgcagTGCaacggatcttctgtgctttcatgaagagcGAACGTTGCGAAGCAACGGC
Mut primer 100bp-1583	GCACGGCGTCACACTTTGCgctcttcactccagctgcaagccttgcagGAGaacggatcttctgtgctttcatgaagagcGAACGTTGCGAAGCAACGGC
Mut primer 100bp-1584	GCACGGCGTCACACTTTGCgctcttcactccagctgcaagccttgcagGGCaacggatcttctgtgctttcatgaagagcGAACGTTGCGAAGCAACGGC
Mut primer 100bp-1585	GCACGGCGTCACACTTTGCgctcttcactccagctgcaagccttgcagCACaacggatcttctgtgctttcatgaagagcGAACGTTGCGAAGCAACGGC
Mut primer 100bp-1586	GCACGGCGTCACACTTTGCgctcttcactccagctgcaagccttgcagATCaacggatcttctgtgctttcatgaagagcGAACGTTGCGAAGCAACGGC
Mut primer 100bp-1587	GCACGGCGTCACACTTTGCgctcttcactccagctgcaagccttgcagCTGaacggatcttctgtgctttcatgaagagcGAACGTTGCGAAGCAACGGC
Mut primer 100bp-1588	GCACGGCGTCACACTTTGCgctcttcactccagctgcaagccttgcagAAGaacggatcttctgtgctttcatgaagagcGAACGTTGCGAAGCAACGGC
Mut primer 100bp-1589	GCACGGCGTCACACTTTGCgctcttcactccagctgcaagccttgcagATGaacggatcttctgtgctttcatgaagagcGAACGTTGCGAAGCAACGGC
Mut primer 100bp-1590	GCACGGCGTCACACTTTGCgctcttcactccagctgcaagccttgcagTTCaacggatcttctgtgctttcatgaagagcGAACGTTGCGAAGCAACGGC
Mut primer 100bp-1591	GCACGGCGTCACACTTTGCgctcttcactccagctgcaagccttgcagCCCaacggatcttctgtgctttcatgaagagcGAACGTTGCGAAGCAACGGC
Mut primer 100bp-1592	GCACGGCGTCACACTTTGCgctcttcactccagctgcaagccttgcagAGCaacggatcttctgtgctttcatgaagagcGAACGTTGCGAAGCAACGGC
Mut primer 100bp-1593	GCACGGCGTCACACTTTGCgctcttcactccagctgcaagccttgcagACCaacggatcttctgtgctttcatgaagagcGAACGTTGCGAAGCAACGGC
Mut primer 100bp-1594	GCACGGCGTCACACTTTGCgctcttcactccagctgcaagccttgcagTGGaacggatcttctgtgctttcatgaagagcGAACGTTGCGAAGCAACGGC
Mut primer 100bp-1595	GCACGGCGTCACACTTTGCgctcttcactccagctgcaagccttgcagTACaacggatcttctgtgctttcatgaagagcGAACGTTGCGAAGCAACGGC
Mut primer 100bp-1596	GCACGGCGTCACACTTTGCgctcttcactccagctgcaagccttgcagGTGaacggatcttctgtgctttcatgaagagcGAACGTTGCGAAGCAACGGC
Mut primer 100bp-1597	GCACGGCGTCACACTTTGCgctcttcacagctgcaagccttgcagcaaGCCggatcttctgtgctttcagagtgaagagcGAACGTTGCGAAGCAACGGC
Mut primer 100bp-1598	GCACGGCGTCACACTTTGCgctcttcacagctgcaagccttgcagcaaAGAggatcttctgtgctttcagagtgaagagcGAACGTTGCGAAGCAACGGC
Mut primer 100bp-1599	GCACGGCGTCACACTTTGCgctcttcacagctgcaagccttgcagcaaGACggatcttctgtgctttcagagtgaagagcGAACGTTGCGAAGCAACGGC
Mut primer 100bp-1600	GCACGGCGTCACACTTTGCgctcttcacagctgcaagccttgcagcaaTGCggatcttctgtgctttcagagtgaagagcGAACGTTGCGAAGCAACGGC
Mut primer 100bp-1601	GCACGGCGTCACACTTTGCgctcttcacagctgcaagccttgcagcaaGAGggatcttctgtgctttcagagtgaagagcGAACGTTGCGAAGCAACGGC
Mut primer 100bp-1602	GCACGGCGTCACACTTTGCgctcttcacagctgcaagccttgcagcaaCAGggatcttctgtgctttcagagtgaagagcGAACGTTGCGAAGCAACGGC
Mut primer 100bp-1603	GCACGGCGTCACACTTTGCgctcttcacagctgcaagccttgcagcaaGGCggatcttctgtgctttcagagtgaagagcGAACGTTGCGAAGCAACGGC
Mut primer 100bp-1604	GCACGGCGTCACACTTTGCgctcttcacagctgcaagccttgcagcaaCACggatcttctgtgctttcagagtgaagagcGAACGTTGCGAAGCAACGGC
Mut primer 100bp-1605	GCACGGCGTCACACTTTGCgctcttcacagctgcaagccttgcagcaaATCggatcttctgtgctttcagagtgaagagcGAACGTTGCGAAGCAACGGC
Mut primer 100bp-1606	GCACGGCGTCACACTTTGCgctcttcacagctgcaagccttgcagcaaCTGggatcttctgtgctttcagagtgaagagcGAACGTTGCGAAGCAACGGC
Mut primer 100bp-1607	GCACGGCGTCACACTTTGCgctcttcacagctgcaagccttgcagcaaAAGggatcttctgtgctttcagagtgaagagcGAACGTTGCGAAGCAACGGC
Mut primer 100bp-1608	GCACGGCGTCACACTTTGCgctcttcacagctgcaagccttgcagcaaATGggatcttctgtgctttcagagtgaagagcGAACGTTGCGAAGCAACGGC
Mut primer 100bp-1609	GCACGGCGTCACACTTTGCgctcttcacagctgcaagccttgcagcaaTTCggatcttctgtgctttcagagtgaagagcGAACGTTGCGAAGCAACGGC
Mut primer 100bp-1610	GCACGGCGTCACACTTTGCgctcttcacagctgcaagccttgcagcaaCCCggatcttctgtgctttcagagtgaagagcGAACGTTGCGAAGCAACGGC
Mut primer 100bp-1611	GCACGGCGTCACACTTTGCgctcttcacagctgcaagccttgcagcaaAGCggatcttctgtgctttcagagtgaagagcGAACGTTGCGAAGCAACGGC
Mut primer 100bp-1612	GCACGGCGTCACACTTTGCgctcttcacagctgcaagccttgcagcaaACCggatcttctgtgctttcagagtgaagagcGAACGTTGCGAAGCAACGGC
Mut primer 100bp-1613	GCACGGCGTCACACTTTGCgctcttcacagctgcaagccttgcagcaaTGGggatcttctgtgctttcagagtgaagagcGAACGTTGCGAAGCAACGGC
Mut primer 100bp-1614	GCACGGCGTCACACTTTGCgctcttcacagctgcaagccttgcagcaaTACggatcttctgtgctttcagagtgaagagcGAACGTTGCGAAGCAACGGC
Mut primer 100bp-1615	GCACGGCGTCACACTTTGCgctcttcacagctgcaagccttgcagcaaGTGggatcttctgtgctttcagagtgaagagcGAACGTTGCGAAGCAACGGC
Mut primer 100bp-1616	GCACGGCGTCACACTTTGCgctcttcactgcaagccttgcagcaaaacGCCtcttctgtgctttcagaggattgaagagcGAACGTTGCGAAGCAACGGC
Mut primer 100bp-1617	GCACGGCGTCACACTTTGCgctcttcactgcaagccttgcagcaaaacAGAtcttctgtgctttcagaggattgaagagcGAACGTTGCGAAGCAACGGC
Mut primer 100bp-1618	GCACGGCGTCACACTTTGCgctcttcactgcaagccttgcagcaaaacAACtcttctgtgctttcagaggattgaagagcGAACGTTGCGAAGCAACGGC
Mut primer 100bp-1619	GCACGGCGTCACACTTTGCgctcttcactgcaagccttgcagcaaaacGACtcttctgtgctttcagaggattgaagagcGAACGTTGCGAAGCAACGGC
Mut primer 100bp-1620	GCACGGCGTCACACTTTGCgctcttcactgcaagccttgcagcaaaacTGttcttctgtgctttcagaggattgaagagcGAACGTTGCGAAGCAACGGC
Mut primer 100bp-1621	GCACGGCGTCACACTTTGCgctcttcactgcaagccttgcagcaaaacGAGtcttctgtgctttcagaggattgaagagcGAACGTTGCGAAGCAACGGC
Mut primer 100bp-1622	GCACGGCGTCACACTTTGCgctcttcactgcaagccttgcagcaaaacCAGtcttctgtgctttcagaggattgaagagcGAACGTTGCGAAGCAACGGC
Mut primer 100bp-1623	GCACGGCGTCACACTTTGCgctcttcactgcaagccttgcagcaaaacCACtcttctgtgctttcagaggattgaagagcGAACGTTGCGAAGCAACGGC
Mut primer 100bp-1624	GCACGGCGTCACACTTTGCgctcttcactgcaagccttgcagcaaaacATCtcttctgtgctttcagaggattgaagagcGAACGTTGCGAAGCAACGGC
Mut primer 100bp-1625	GCACGGCGTCACACTTTGCgctcttcactgcaagccttgcagcaaaacCTGtcttctgtgctttcagaggattgaagagcGAACGTTGCGAAGCAACGGC
Mut primer 100bp-1626	GCACGGCGTCACACTTTGCgctcttcactgcaagccttgcagcaaaacAAGtcttctgtgctttcagaggattgaagagcGAACGTTGCGAAGCAACGGC
Mut primer 100bp-1627	GCACGGCGTCACACTTTGCgctcttcactgcaagccttgcagcaaaacATGtcttctgtgctttcagaggattgaagagcGAACGTTGCGAAGCAACGGC
Mut primer 100bp-1628	GCACGGCGTCACACTTTGCgctcttcactgcaagccttgcagcaaaacTTCtcttctgtgctttcagaggattgaagagcGAACGTTGCGAAGCAACGGC
Mut primer 100bp-1629	GCACGGCGTCACACTTTGCgctcttcactgcaagccttgcagcaaaacCCCtcttctgtgctttcagaggattgaagagcGAACGTTGCGAAGCAACGGC
Mut primer 100bp-1630	GCACGGCGTCACACTTTGCgctcttcactgcaagccttgcagcaaaactcttcttctgtgctttcagaggattgaagagcGAACGTTGCGAAGCAACGGC
Mut primer 100bp-1631	GCACGGCGTCACACTTTGCgctcttcactgcaagccttgcagcaaaacACCtcttctgtgctttcagaggattgaagagcGAACGTTGCGAAGCAACGGC
Mut primer 100bp-1632	GCACGGCGTCACACTTTGCgctcttcactgcaagccttgcagcaaaacTGGtcttctgtgctttcagaggattgaagagcGAACGTTGCGAAGCAACGGC
Mut primer 100bp-1633	GCACGGCGTCACACTTTGCgctcttcactgcaagccttgcagcaaaacTACtcttctgtgctttcagaggattgaagagcGAACGTTGCGAAGCAACGGC
Mut primer 100bp-1634	GCACGGCGTCACACTTTGCgctcttcactgcaagccttgcagcaaaacGTGtcttctgtgctttcagaggattgaagagcGAACGTTGCGAAGCAACGGC
Mut primer 100bp-1635	GCACGGCGTCACACTTTGCgctcttcacaagccttgcagcaaaacggaGCCtctgtgctttcagaggataagtgaagagcGAACGTTGCGAAGCAACGGC
Mut primer 100bp-1636	GCACGGCGTCACACTTTGCgctcttcacaagccttgcagcaaaacggaAGAtctgtgctttcagaggataagtgaagagcGAACGTTGCGAAGCAACGGC
Mut primer 100bp-1637	GCACGGCGTCACACTTTGCgctcttcacaagccttgcagcaaaacggaAACtctgtgctttcagaggataagtgaagagcGAACGTTGCGAAGCAACGGC
Mut primer 100bp-1638	GCACGGCGTCACACTTTGCgctcttcacaagccttgcagcaaaacggaGACtctgtgctttcagaggataagtgaagagcGAACGTTGCGAAGCAACGGC
Mut primer 100bp-1639	GCACGGCGTCACACTTTGCgctcttcacaagccttgcagcaaaacggaTGCtctgtgctttcagaggataagtgaagagcGAACGTTGCGAAGCAACGGC
Mut primer 100bp-1640	GCACGGCGTCACACTTTGCgctcttcacaagccttgcagcaaaacggaGAGtctgtgctttcagaggataagtgaagagcGAACGTTGCGAAGCAACGGC
Mut primer 100bp-1641	GCACGGCGTCACACTTTGCgctcttcacaagccttgcagcaaaacggaCAGtctgtgctttcagaggataagtgaagagcGAACGTTGCGAAGCAACGGC
Mut primer 100bp-1642	GCACGGCGTCACACTTTGCgctcttcacaagccttgcagcaaaacggaGGCtctgtgctttcagaggataagtgaagagcGAACGTTGCGAAGCAACGGC
Mut primer 100bp-1643	GCACGGCGTCACACTTTGCgctcttcacaagccttgcagcaaaacggaCACtctgtgctttcagaggataagtgaagagcGAACGTTGCGAAGCAACGGC
Mut primer 100bp-1644	GCACGGCGTCACACTTTGCgctcttcacaagccttgcagcaaaacggaATCtctgtgctttcagaggataagtgaagagcGAACGTTGCGAAGCAACGGC
Mut primer 100bp-1645	GCACGGCGTCACACTTTGCgctcttcacaagccttgcagcaaaacggaCTGtctgtgctttcagaggataagtgaagagcGAACGTTGCGAAGCAACGGC
Mut primer 100bp-1646	GCACGGCGTCACACTTTGCgctcttcacaagccttgcagcaaaacggaAAGtctgtgctttcagaggataagtgaagagcGAACGTTGCGAAGCAACGGC
Mut primer 100bp-1647	GCACGGCGTCACACTTTGCgctcttcacaagccttgcagcaaaacggaATGtctgtgctttcagaggataagtgaagagcGAACGTTGCGAAGCAACGGC
Mut primer 100bp-1648	GCACGGCGTCACACTTTGCgctcttcacaagccttgcagcaaaacggaTTCtctgtgctttcagaggataagtgaagagcGAACGTTGCGAAGCAACGGC
Mut primer 100bp-1649	GCACGGCGTCACACTTTGCgctcttcacaagccttgcagcaaaacggaCCCtctgtgctttcagaggataagtgaagagcGAACGTTGCGAAGCAACGGC
Mut primer 100bp-1650	GCACGGCGTCACACTTTGCgctcttcacaagccttgcagcaaaacggaACCtctgtgctttcagaggataagtgaagagcGAACGTTGCGAAGCAACGGC
Mut primer 100bp-1651	GCACGGCGTCACACTTTGCgctcttcacaagccttgcagcaaaacggaTGGtctgtgctttcagaggataagtgaagagcGAACGTTGCGAAGCAACGGC
Mut primer 100bp-1652	GCACGGCGTCACACTTTGCgctcttcacaagccttgcagcaaaacggaTACtctgtgctttcagaggataagtgaagagcGAACGTTGCGAAGCAACGGC
Mut primer 100bp-1653	GCACGGCGTCACACTTTGCgctcttcacaagccttgcagcaaaacggaGTGtctgtgctttcagaggataagtgaagagcGAACGTTGCGAAGCAACGGC
Mut primer 100bp-1654	GCACGGCGTCACACTTTGCgctcttcagccttgcagcaaaacggatctGCCgtgctttcagaggataagtcatgaagagcGAACGTTGCGAAGCAACGGC
Mut primer 100bp-1655	GCACGGCGTCACACTTTGCgctcttcagccttgcagcaaaacggatctAGAgtgctttcagaggataagtcatgaagagcGAACGTTGCGAAGCAACGGC
Mut primer 100bp-1656	GCACGGCGTCACACTTTGCgctcttcagccttgcagcaaaacggatctAACgtgctttcagaggataagtcatgaagagcGAACGTTGCGAAGCAACGGC
Mut primer 100bp-1657	GCACGGCGTCACACTTTGCgctcttcagccttgcagcaaaacggatctGACgtgctttcagaggataagtcatgaagagcGAACGTTGCGAAGCAACGGC
Mut primer 100bp-1658	GCACGGCGTCACACTTTGCgctcttcagccttgcagcaaaacggatctTGCgtgctttcagaggataagtcatgaagagcGAACGTTGCGAAGCAACGGC
Mut primer 100bp-1659	GCACGGCGTCACACTTTGCgctcttcagccttgcagcaaaacggatctGAGgtgctttcagaggataagtcatgaagagcGAACGTTGCGAAGCAACGGC
Mut primer 100bp-1660	GCACGGCGTCACACTTTGCgctcttcagccttgcagcaaaacggatctCAGgtgctttcagaggataagtcatgaagagcGAACGTTGCGAAGCAACGGC
Mut primer 100bp-1661	GCACGGCGTCACACTTTGCgctcttcagccttgcagcaaaacggatctGGCgtgctttcagaggataagtcatgaagagcGAACGTTGCGAAGCAACGGC
Mut primer 100bp-1662	GCACGGCGTCACACTTTGCgctcttcagccttgcagcaaaacggatctCACgtgctttcagaggataagtcatgaagagcGAACGTTGCGAAGCAACGGC
Mut primer 100bp-1663	GCACGGCGTCACACTTTGCgctcttcagccttgcagcaaaacggatctATCgtgctttcagaggataagtcatgaagagcGAACGTTGCGAAGCAACGGC
Mut primer 100bp-1664	GCACGGCGTCACACTTTGCgctcttcagccttgcagcaaaacggatctCTGgtgctttcagaggataagtcatgaagagcGAACGTTGCGAAGCAACGGC
Mut primer 100bp-1665	GCACGGCGTCACACTTTGCgctcttcagccttgcagcaaaacggatctAAGgtgctttcagaggataagtcatgaagagcGAACGTTGCGAAGCAACGGC
Mut primer 100bp-1666	GCACGGCGTCACACTTTGCgctcttcagccttgcagcaaaacggatctATGgtgctttcagaggataagtcatgaagagcGAACGTTGCGAAGCAACGGC
Mut primer 100bp-1667	GCACGGCGTCACACTTTGCgctcttcagccttgcagcaaaacggatctTTCgtgctttcagaggataagtcatgaagagcGAACGTTGCGAAGCAACGGC
Mut primer 100bp-1668	GCACGGCGTCACACTTTGCgctcttcagccttgcagcaaaacggatctCCCgtgctttcagaggataagtcatgaagagcGAACGTTGCGAAGCAACGGC
Mut primer 100bp-1669	GCACGGCGTCACACTTTGCgctcttcagccttgcagcaaaacggatctACCgtgctttcagaggataagtcatgaagagcGAACGTTGCGAAGCAACGGC
Mut primer 100bp-1670	GCACGGCGTCACACTTTGCgctcttcagccttgcagcaaaacggatctTGGgtgctttcagaggataagtcatgaagagcGAACGTTGCGAAGCAACGGC
Mut primer 100bp-1671	GCACGGCGTCACACTTTGCgctcttcagccttgcagcaaaacggatctTACgtgctttcagaggataagtcatgaagagcGAACGTTGCGAAGCAACGGC
Mut primer 100bp-1672	GCACGGCGTCACACTTTGCgctcttcagccttgcagcaaaacggatctGTGgtgctttcagaggataagtcatgaagagcGAACGTTGCGAAGCAACGGC
Mut primer 100bp-1673	GCACGGCGTCACACTTTGCgctcttcattgcagcaaaacggatcttctGCCctttcagaggataagtcaaaatgaagagcGAACGTTGCGAAGCAACGGC
Mut primer 100bp-1674	GCACGGCGTCACACTTTGCgctcttcattgcagcaaaacggatcttctAGActttcagaggataagtcaaaatgaagagcGAACGTTGCGAAGCAACGGC
Mut primer 100bp-1675	GCACGGCGTCACACTTTGCgctcttcattgcagcaaaacggatcttctAACctttcagaggataagtcaaaatgaagagcGAACGTTGCGAAGCAACGGC
Mut primer 100bp-1676	GCACGGCGTCACACTTTGCgctcttcattgcagcaaaacggatcttctGACctttcagaggataagtcaaaatgaagagcGAACGTTGCGAAGCAACGGC
Mut primer 100bp-1677	GCACGGCGTCACACTTTGCgctcttcattgcagcaaaacggatcttctTGCctttcagaggataagtcaaaatgaagagcGAACGTTGCGAAGCAACGGC
Mut primer 100bp-1678	GCACGGCGTCACACTTTGCgctcttcattgcagcaaaacggatcttctGAGctttcagaggataagtcaaaatgaagagcGAACGTTGCGAAGCAACGGC
Mut primer 100bp-1679	GCACGGCGTCACACTTTGCgctcttcattgcagcaaaacggatcttctCAGctttcagaggataagtcaaaatgaagagcGAACGTTGCGAAGCAACGGC
Mut primer 100bp-1680	GCACGGCGTCACACTTTGCgctcttcattgcagcaaaacggatcttctGGCctttcagaggataagtcaaaatgaagagcGAACGTTGCGAAGCAACGGC
Mut primer 100bp-1681	GCACGGCGTCACACTTTGCgctcttcattgcagcaaaacggatcttctCACctttcagaggataagtcaaaatgaagagcGAACGTTGCGAAGCAACGGC
Mut primer 100bp-1682	GCACGGCGTCACACTTTGCgctcttcattgcagcaaaacggatcttctATCctttcagaggataagtcaaaatgaagagcGAACGTTGCGAAGCAACGGC
Mut primer 100bp-1683	GCACGGCGTCACACTTTGCgctcttcattgcagcaaaacggatcttctCTGctttcagaggataagtcaaaatgaagagcGAACGTTGCGAAGCAACGGC
Mut primer 100bp-1684	GCACGGCGTCACACTTTGCgctcttcattgcagcaaaacggatcttctAAGctttcagaggataagtcaaaatgaagagcGAACGTTGCGAAGCAACGGC
Mut primer 100bp-1685	GCACGGCGTCACACTTTGCgctcttcattgcagcaaaacggatcttctATGctttcagaggataagtcaaaatgaagagcGAACGTTGCGAAGCAACGGC
Mut primer 100bp-1686	GCACGGCGTCACACTTTGCgctcttcattgcagcaaaacggatcttctTTCctttcagaggataagtcaaaatgaagagcGAACGTTGCGAAGCAACGGC
Mut primer 100bp-1687	GCACGGCGTCACACTTTGCgctcttcattgcagcaaaacggatcttctCCCctttcagaggataagtcaaaatgaagagcGAACGTTGCGAAGCAACGGC
Mut primer 100bp-1688	GCACGGCGTCACACTTTGCgctcttcattgcagcaaaacggatcttctAGCctttcagaggataagtcaaaatgaagagcGAACGTTGCGAAGCAACGGC
Mut primer 100bp-1689	GCACGGCGTCACACTTTGCgctcttcattgcagcaaaacggatcttctACCctttcagaggataagtcaaaatgaagagcGAACGTTGCGAAGCAACGGC
Mut primer 100bp-1690	GCACGGCGTCACACTTTGCgctcttcattgcagcaaaacggatcttctTGGctttcagaggataagtcaaaatgaagagcGAACGTTGCGAAGCAACGGC
Mut primer 100bp-1691	GCACGGCGTCACACTTTGCgctcttcattgcagcaaaacggatcttctTACctttcagaggataagtcaaaatgaagagcGAACGTTGCGAAGCAACGGC
Mut primer 100bp-1692	GCACGGCGTCACACTTTGCgctcttcacagcaaaacggatcttctgtgGCCtcagaggataagtcaaaacgctgaagagcGAACGTTGCGAAGCAACGGC
Mut primer 100bp-1693	GCACGGCGTCACACTTTGCgctcttcacagcaaaacggatcttctgtgAGAtcagaggataagtcaaaacgctgaagagcGAACGTTGCGAAGCAACGGC
Mut primer 100bp-1694	GCACGGCGTCACACTTTGCgctcttcacagcaaaacggatcttctgtgAACtcagaggataagtcaaaacgctgaagagcGAACGTTGCGAAGCAACGGC
Mut primer 100bp-1695	GCACGGCGTCACACTTTGCgctcttcacagcaaaacggatcttctgtgGACtcagaggataagtcaaaacgctgaagagcGAACGTTGCGAAGCAACGGC
Mut primer 100bp-1696	GCACGGCGTCACACTTTGCgctcttcacagcaaaacggatcttctgtgTGCtcagaggataagtcaaaacgctgaagagcGAACGTTGCGAAGCAACGGC
Mut primer 100bp-1697	GCACGGCGTCACACTTTGCgctcttcacagcaaaacggatcttctgtgGAGtcagaggataagtcaaaacgctgaagagcGAACGTTGCGAAGCAACGGC
Mut primer 100bp-1698	GCACGGCGTCACACTTTGCgctcttcacagcaaaacggatcttctgtgCAGtcagaggataagtcaaaacgctgaagagcGAACGTTGCGAAGCAACGGC
Mut primer 100bp-1699	GCACGGCGTCACACTTTGCgctcttcacagcaaaacggatcttctgtgGGCtcagaggataagtcaaaacgctgaagagcGAACGTTGCGAAGCAACGGC
Mut primer 100bp-1700	GCACGGCGTCACACTTTGCgctcttcacagcaaaacggatcttctgtgCACtcagaggataagtcaaaacgctgaagagcGAACGTTGCGAAGCAACGGC
Mut primer 100bp-1701	GCACGGCGTCACACTTTGCgctcttcacagcaaaacggatcttctgtgATCtcagaggataagtcaaaacgctgaagagcGAACGTTGCGAAGCAACGGC
Mut primer 100bp-1702	GCACGGCGTCACACTTTGCgctcttcacagcaaaacggatcttctgtgAAGtcagaggataagtcaaaacgctgaagagcGAACGTTGCGAAGCAACGGC
Mut primer 100bp-1703	GCACGGCGTCACACTTTGCgctcttcacagcaaaacggatcttctgtgATGtcagaggataagtcaaaacgctgaagagcGAACGTTGCGAAGCAACGGC
Mut primer 100bp-1704	GCACGGCGTCACACTTTGCgctcttcacagcaaaacggatcttctgtgTTCtcagaggataagtcaaaacgctgaagagcGAACGTTGCGAAGCAACGGC
Mut primer 100bp-1705	GCACGGCGTCACACTTTGCgctcttcacagcaaaacggatcttctgtgCCCtcagaggataagtcaaaacgctgaagagcGAACGTTGCGAAGCAACGGC
Mut primer 100bp-1706	GCACGGCGTCACACTTTGCgctcttcacagcaaaacggatcttctgtgAGCtcagaggataagtcaaaacgctgaagagcGAACGTTGCGAAGCAACGGC
Mut primer 100bp-1707	GCACGGCGTCACACTTTGCgctcttcacagcaaaacggatcttctgtgACCtcagaggataagtcaaaacgctgaagagcGAACGTTGCGAAGCAACGGC
Mut primer 100bp-1708	GCACGGCGTCACACTTTGCgctcttcacagcaaaacggatcttctgtgTGGtcagaggataagtcaaaacgctgaagagcGAACGTTGCGAAGCAACGGC
Mut primer 100bp-1709	GCACGGCGTCACACTTTGCgctcttcacagcaaaacggatcttctgtgTACtcagaggataagtcaaaacgctgaagagcGAACGTTGCGAAGCAACGGC
Mut primer 100bp-1710	GCACGGCGTCACACTTTGCgctcttcacagcaaaacggatcttctgtgGTGtcagaggataagtcaaaacgctgaagagcGAACGTTGCGAAGCAACGGC
Mut primer 100bp-1711	GCACGGCGTCACACTTTGCgctcttcacaaaacggatcttctgtgcttGCCgaggataagtcaaaacgcctttgaagagcGAACGTTGCGAAGCAACGGC
Mut primer 100bp-1712	GCACGGCGTCACACTTTGCgctcttcacaaaacggatcttctgtgcttAGAgaggataagtcaaaacgcctttgaagagcGAACGTTGCGAAGCAACGGC
Mut primer 100bp-1713	GCACGGCGTCACACTTTGCgctcttcacaaaacggatcttctgtgcttAACgaggataagtcaaaacgcctttgaagagcGAACGTTGCGAAGCAACGGC
Mut primer 100bp-1714	GCACGGCGTCACACTTTGCgctcttcacaaaacggatcttctgtgcttGACgaggataagtcaaaacgcctttgaagagcGAACGTTGCGAAGCAACGGC
Mut primer 100bp-1715	GCACGGCGTCACACTTTGCgctcttcacaaaacggatcttctgtgcttTGCgaggataagtcaaaacgcctttgaagagcGAACGTTGCGAAGCAACGGC
Mut primer 100bp-1716	GCACGGCGTCACACTTTGCgctcttcacaaaacggatcttctgtgcttGAGgaggataagtcaaaacgcctttgaagagcGAACGTTGCGAAGCAACGGC
Mut primer 100bp-1717	GCACGGCGTCACACTTTGCgctcttcacaaaacggatcttctgtgcttCAGgaggataagtcaaaacgcctttgaagagcGAACGTTGCGAAGCAACGGC
Mut primer 100bp-1718	GCACGGCGTCACACTTTGCgctcttcacaaaacggatcttctgtgcttGGCgaggataagtcaaaacgcctttgaagagcGAACGTTGCGAAGCAACGGC
Mut primer 100bp-1719	GCACGGCGTCACACTTTGCgctcttcacaaaacggatcttctgtgcttCACgaggataagtcaaaacgcctttgaagagcGAACGTTGCGAAGCAACGGC
Mut primer 100bp-1720	GCACGGCGTCACACTTTGCgctcttcacaaaacggatcttctgtgcttATCgaggataagtcaaaacgcctttgaagagcGAACGTTGCGAAGCAACGGC
Mut primer 100bp-1721	GCACGGCGTCACACTTTGCgctcttcacaaaacggatcttctgtgcttCTGgaggataagtcaaaacgcctttgaagagcGAACGTTGCGAAGCAACGGC
Mut primer 100bp-1722	GCACGGCGTCACACTTTGCgctcttcacaaaacggatcttctgtgcttAAGgaggataagtcaaaacgcctttgaagagcGAACGTTGCGAAGCAACGGC
Mut primer 100bp-1723	GCACGGCGTCACACTTTGCgctcttcacaaaacggatcttctgtgcttATGgaggataagtcaaaacgcctttgaagagcGAACGTTGCGAAGCAACGGC
Mut primer 100bp-1724	GCACGGCGTCACACTTTGCgctcttcacaaaacggatcttctgtgcttTTCgaggataagtcaaaacgcctttgaagagcGAACGTTGCGAAGCAACGGC
Mut primer 100bp-1725	GCACGGCGTCACACTTTGCgctcttcacaaaacggatcttctgtgcttCCCgaggataagtcaaaacgcctttgaagagcGAACGTTGCGAAGCAACGGC
Mut primer 100bp-1726	GCACGGCGTCACACTTTGCgctcttcacaaaacggatcttctgtgcttACCgaggataagtcaaaacgcctttgaagagcGAACGTTGCGAAGCAACGGC
Mut primer 100bp-1727	GCACGGCGTCACACTTTGCgctcttcacaaaacggatcttctgtgcttTGGgaggataagtcaaaacgcctttgaagagcGAACGTTGCGAAGCAACGGC
Mut primer 100bp-1728	GCACGGCGTCACACTTTGCgctcttcacaaaacggatcttctgtgcttTACgaggataagtcaaaacgcctttgaagagcGAACGTTGCGAAGCAACGGC
Mut primer 100bp-1729	GCACGGCGTCACACTTTGCgctcttcacaaaacggatcttctgtgcttGTGgaggataagtcaaaacgcctttgaagagcGAACGTTGCGAAGCAACGGC
Mut primer 100bp-1730	GCACGGCGTCACACTTTGCgctcttcaaacggatcttctgtgctttcaGCCgataagtcaaaacgccttaattgaagagcGAACGTTGCGAAGCAACGGC
Mut primer 100bp-1731	GCACGGCGTCACACTTTGCgctcttcaaacggatcttctgtgctttcaAGAgataagtcaaaacgccttaattgaagagcGAACGTTGCGAAGCAACGGC
Mut primer 100bp-1732	GCACGGCGTCACACTTTGCgctcttcaaacggatcttctgtgctttcaAACgataagtcaaaacgccttaattgaagagcGAACGTTGCGAAGCAACGGC
Mut primer 100bp-1733	GCACGGCGTCACACTTTGCgctcttcaaacggatcttctgtgctttcaGACgataagtcaaaacgccttaattgaagagcGAACGTTGCGAAGCAACGGC
Mut primer 100bp-1734	GCACGGCGTCACACTTTGCgctcttcaaacggatcttctgtgctttcaTGCgataagtcaaaacgccttaattgaagagcGAACGTTGCGAAGCAACGGC
Mut primer 100bp-1735	GCACGGCGTCACACTTTGCgctcttcaaacggatcttctgtgctttcaCAGgataagtcaaaacgccttaattgaagagcGAACGTTGCGAAGCAACGGC
Mut primer 100bp-1736	GCACGGCGTCACACTTTGCgctcttcaaacggatcttctgtgctttcaGGCgataagtcaaaacgccttaattgaagagcGAACGTTGCGAAGCAACGGC
Mut primer 100bp-1737	GCACGGCGTCACACTTTGCgctcttcaaacggatcttctgtgctttcaCACgataagtcaaaacgccttaattgaagagcGAACGTTGCGAAGCAACGGC
Mut primer 100bp-1738	GCACGGCGTCACACTTTGCgctcttcaaacggatcttctgtgctttcaATCgataagtcaaaacgccttaattgaagagcGAACGTTGCGAAGCAACGGC
Mut primer 100bp-1739	GCACGGCGTCACACTTTGCgctcttcaaacggatcttctgtgctttcaCTGgataagtcaaaacgccttaattgaagagcGAACGTTGCGAAGCAACGGC
Mut primer 100bp-1740	GCACGGCGTCACACTTTGCgctcttcaaacggatcttctgtgctttcaAAGgataagtcaaaacgccttaattgaagagcGAACGTTGCGAAGCAACGGC
Mut primer 100bp-1741	GCACGGCGTCACACTTTGCgctcttcaaacggatcttctgtgctttcaATGgataagtcaaaacgccttaattgaagagcGAACGTTGCGAAGCAACGGC
Mut primer 100bp-1742	GCACGGCGTCACACTTTGCgctcttcaaacggatcttctgtgctttcaTTCgataagtcaaaacgccttaattgaagagcGAACGTTGCGAAGCAACGGC
Mut primer 100bp-1743	GCACGGCGTCACACTTTGCgctcttcaaacggatcttctgtgctttcaCCCgataagtcaaaacgccttaattgaagagcGAACGTTGCGAAGCAACGGC
Mut primer 100bp-1744	GCACGGCGTCACACTTTGCgctcttcaaacggatcttctgtgctttcaAGCgataagtcaaaacgccttaattgaagagcGAACGTTGCGAAGCAACGGC
Mut primer 100bp-1745	GCACGGCGTCACACTTTGCgctcttcaaacggatcttctgtgctttcaACCgataagtcaaaacgccttaattgaagagcGAACGTTGCGAAGCAACGGC
Mut primer 100bp-1746	GCACGGCGTCACACTTTGCgctcttcaaacggatcttctgtgctttcaTGGgataagtcaaaacgccttaattgaagagcGAACGTTGCGAAGCAACGGC
Mut primer 100bp-1747	GCACGGCGTCACACTTTGCgctcttcaaacggatcttctgtgctttcaTACgataagtcaaaacgccttaattgaagagcGAACGTTGCGAAGCAACGGC
Mut primer 100bp-1748	GCACGGCGTCACACTTTGCgctcttcaaacggatcttctgtgctttcaGTGgataagtcaaaacgccttaattgaagagcGAACGTTGCGAAGCAACGGC
Mut primer 100bp-1749	GCACGGCGTCACACTTTGCgctcttcaggatcttctgtgctttcagagGCCaagtcaaaacgccttaatacctgaagagcGAACGTTGCGAAGCAACGGC
Mut primer 100bp-1750	GCACGGCGTCACACTTTGCgctcttcaggatcttctgtgctttcagagAGAaagtcaaaacgccttaatacctgaagagcGAACGTTGCGAAGCAACGGC
Mut primer 100bp-1751	GCACGGCGTCACACTTTGCgctcttcaggatcttctgtgctttcagagAACaagtcaaaacgccttaatacctgaagagcGAACGTTGCGAAGCAACGGC
Mut primer 100bp-1752	GCACGGCGTCACACTTTGCgctcttcaggatcttctgtgctttcagagTGCaagtcaaaacgccttaatacctgaagagcGAACGTTGCGAAGCAACGGC
Mut primer 100bp-1753	GCACGGCGTCACACTTTGCgctcttcaggatcttctgtgctttcagagGAGaagtcaaaacgccttaatacctgaagagcGAACGTTGCGAAGCAACGGC
Mut primer 100bp-1754	GCACGGCGTCACACTTTGCgctcttcaggatcttctgtgctttcagagCAGaagtcaaaacgccttaatacctgaagagcGAACGTTGCGAAGCAACGGC
Mut primer 100bp-1755	GCACGGCGTCACACTTTGCgctcttcaggatcttctgtgctttcagagGGCaagtcaaaacgccttaatacctgaagagcGAACGTTGCGAAGCAACGGC
Mut primer 100bp-1756	GCACGGCGTCACACTTTGCgctcttcaggatcttctgtgctttcagagCACaagtcaaaacgccttaatacctgaagagcGAACGTTGCGAAGCAACGGC
Mut primer 100bp-1757	GCACGGCGTCACACTTTGCgctcttcaggatcttctgtgctttcagagATCaagtcaaaacgccttaatacctgaagagcGAACGTTGCGAAGCAACGGC
Mut primer 100bp-1758	GCACGGCGTCACACTTTGCgctcttcaggatcttctgtgctttcagagCTGaagtcaaaacgccttaatacctgaagagcGAACGTTGCGAAGCAACGGC
Mut primer 100bp-1759	GCACGGCGTCACACTTTGCgctcttcaggatcttctgtgctttcagagAAGaagtcaaaacgccttaatacctgaagagcGAACGTTGCGAAGCAACGGC
Mut primer 100bp-1760	GCACGGCGTCACACTTTGCgctcttcaggatcttctgtgctttcagagATGaagtcaaaacgccttaatacctgaagagcGAACGTTGCGAAGCAACGGC
Mut primer 100bp-1761	GCACGGCGTCACACTTTGCgctcttcaggatcttctgtgctttcagagTTCaagtcaaaacgccttaatacctgaagagcGAACGTTGCGAAGCAACGGC
Mut primer 100bp-1762	GCACGGCGTCACACTTTGCgctcttcaggatcttctgtgctttcagagCCCaagtcaaaacgccttaatacctgaagagcGAACGTTGCGAAGCAACGGC
Mut primer 100bp-1763	GCACGGCGTCACACTTTGCgctcttcaggatcttctgtgctttcagagAGCaagtcaaaacgccttaatacctgaagagcGAACGTTGCGAAGCAACGGC
Mut primer 100bp-1764	GCACGGCGTCACACTTTGCgctcttcaggatcttctgtgctttcagagACCaagtcaaaacgccttaatacctgaagagcGAACGTTGCGAAGCAACGGC
Mut primer 100bp-1765	GCACGGCGTCACACTTTGCgctcttcaggatcttctgtgctttcagagTGGaagtcaaaacgccttaatacctgaagagcGAACGTTGCGAAGCAACGGC
Mut primer 100bp-1766	GCACGGCGTCACACTTTGCgctcttcaggatcttctgtgctttcagagTACaagtcaaaacgccttaatacctgaagagcGAACGTTGCGAAGCAACGGC
Mut primer 100bp-1767	GCACGGCGTCACACTTTGCgctcttcaggatcttctgtgctttcagagGTGaagtcaaaacgccttaatacctgaagagcGAACGTTGCGAAGCAACGGC
Mut primer 100bp-1768	GCACGGCGTCACACTTTGCgctcttcatcttctgtgctttcagaggatGCCtcaaaacgccttaataccatctgaagagcGAACGTTGCGAAGCAACGGC
Mut primer 100bp-1769	GCACGGCGTCACACTTTGCgctcttcatcttctgtgctttcagaggatAGAtcaaaacgccttaataccatctgaagagcGAACGTTGCGAAGCAACGGC
Mut primer 100bp-1770	GCACGGCGTCACACTTTGCgctcttcatcttctgtgctttcagaggatAACtcaaaacgccttaataccatctgaagagcGAACGTTGCGAAGCAACGGC
Mut primer 100bp-1771	GCACGGCGTCACACTTTGCgctcttcatcttctgtgctttcagaggatGACtcaaaacgccttaataccatctgaagagcGAACGTTGCGAAGCAACGGC
Mut primer 100bp-1772	GCACGGCGTCACACTTTGCgctcttcatcttctgtgctttcagaggatTGCtcaaaacgccttaataccatctgaagagcGAACGTTGCGAAGCAACGGC
Mut primer 100bp-1773	GCACGGCGTCACACTTTGCgctcttcatcttctgtgctttcagaggatGAGtcaaaacgccttaataccatctgaagagcGAACGTTGCGAAGCAACGGC
Mut primer 100bp-1774	GCACGGCGTCACACTTTGCgctcttcatcttctgtgctttcagaggatCAGtcaaaacgccttaataccatctgaagagcGAACGTTGCGAAGCAACGGC
Mut primer 100bp-1775	GCACGGCGTCACACTTTGCgctcttcatcttctgtgctttcagaggatGGCtcaaaacgccttaataccatctgaagagcGAACGTTGCGAAGCAACGGC
Mut primer 100bp-1776	GCACGGCGTCACACTTTGCgctcttcatcttctgtgctttcagaggatCACtcaaaacgccttaataccatctgaagagcGAACGTTGCGAAGCAACGGC
Mut primer 100bp-1777	GCACGGCGTCACACTTTGCgctcttcatcttctgtgctttcagaggatATCtcaaaacgccttaataccatctgaagagcGAACGTTGCGAAGCAACGGC
Mut primer 100bp-1778	GCACGGCGTCACACTTTGCgctcttcatcttctgtgctttcagaggatCTGtcaaaacgccttaataccatctgaagagcGAACGTTGCGAAGCAACGGC
Mut primer 100bp-1779	GCACGGCGTCACACTTTGCgctcttcatcttctgtgctttcagaggatATGtcaaaacgccttaataccatctgaagagcGAACGTTGCGAAGCAACGGC
Mut primer 100bp-1780	GCACGGCGTCACACTTTGCgctcttcatcttctgtgctttcagaggatTTCtcaaaacgccttaataccatctgaagagcGAACGTTGCGAAGCAACGGC
Mut primer 100bp-1781	GCACGGCGTCACACTTTGCgctcttcatcttctgtgctttcagaggatCCCtcaaaacgccttaataccatctgaagagcGAACGTTGCGAAGCAACGGC
Mut primer 100bp-1782	GCACGGCGTCACACTTTGCgctcttcatcttctgtgctttcagaggatAGCtcaaaacgccttaataccatctgaagagcGAACGTTGCGAAGCAACGGC
Mut primer 100bp-1783	GCACGGCGTCACACTTTGCgctcttcatcttctgtgctttcagaggatACCtcaaaacgccttaataccatctgaagagcGAACGTTGCGAAGCAACGGC
Mut primer 100bp-1784	GCACGGCGTCACACTTTGCgctcttcatcttctgtgctttcagaggatTGGtcaaaacgccttaataccatctgaagagcGAACGTTGCGAAGCAACGGC
Mut primer 100bp-1785	GCACGGCGTCACACTTTGCgctcttcatcttctgtgctttcagaggatTACtcaaaacgccttaataccatctgaagagcGAACGTTGCGAAGCAACGGC
Mut primer 100bp-1786	GCACGGCGTCACACTTTGCgctcttcatcttctgtgctttcagaggatGTGtcaaaacgccttaataccatctgaagagcGAACGTTGCGAAGCAACGGC
Mut primer 100bp-1787	GCACGGCGTCACACTTTGCgctcttcatctgtgctttcagaggataagGCCaaacgccttaataccatcctctgaagagcGAACGTTGCGAAGCAACGGC
Mut primer 100bp-1788	GCACGGCGTCACACTTTGCgctcttcatctgtgctttcagaggataagAGAaaacgccttaataccatcctctgaagagcGAACGTTGCGAAGCAACGGC
Mut primer 100bp-1789	GCACGGCGTCACACTTTGCgctcttcatctgtgctttcagaggataagAACaaacgccttaataccatcctctgaagagcGAACGTTGCGAAGCAACGGC
Mut primer 100bp-1790	GCACGGCGTCACACTTTGCgctcttcatctgtgctttcagaggataagGACaaacgccttaataccatcctctgaagagcGAACGTTGCGAAGCAACGGC
Mut primer 100bp-1791	GCACGGCGTCACACTTTGCgctcttcatctgtgctttcagaggataagTGCaaacgccttaataccatcctctgaagagcGAACGTTGCGAAGCAACGGC
Mut primer 100bp-1792	GCACGGCGTCACACTTTGCgctcttcatctgtgctttcagaggataagGAGaaacgccttaataccatcctctgaagagcGAACGTTGCGAAGCAACGGC
Mut primer 100bp-1793	GCACGGCGTCACACTTTGCgctcttcatctgtgctttcagaggataagCAGaaacgccttaataccatcctctgaagagcGAACGTTGCGAAGCAACGGC
Mut primer 100bp-1794	GCACGGCGTCACACTTTGCgctcttcatctgtgctttcagaggataagGGCaaacgccttaataccatcctctgaagagcGAACGTTGCGAAGCAACGGC
Mut primer 100bp-1795	GCACGGCGTCACACTTTGCgctcttcatctgtgctttcagaggataagCACaaacgccttaataccatcctctgaagagcGAACGTTGCGAAGCAACGGC
Mut primer 100bp-1796	GCACGGCGTCACACTTTGCgctcttcatctgtgctttcagaggataagATCaaacgccttaataccatcctctgaagagcGAACGTTGCGAAGCAACGGC
Mut primer 100bp-1797	GCACGGCGTCACACTTTGCgctcttcatctgtgctttcagaggataagCTGaaacgccttaataccatcctctgaagagcGAACGTTGCGAAGCAACGGC
Mut primer 100bp-1798	GCACGGCGTCACACTTTGCgctcttcatctgtgctttcagaggataagAAGaaacgccttaataccatcctctgaagagcGAACGTTGCGAAGCAACGGC
Mut primer 100bp-1799	GCACGGCGTCACACTTTGCgctcttcatctgtgctttcagaggataagATGaaacgccttaataccatcctctgaagagcGAACGTTGCGAAGCAACGGC
Mut primer 100bp-1800	GCACGGCGTCACACTTTGCgctcttcatctgtgctttcagaggataagTTCaaacgccttaataccatcctctgaagagcGAACGTTGCGAAGCAACGGC
Mut primer 100bp-1801	GCACGGCGTCACACTTTGCgctcttcatctgtgctttcagaggataagCCCaaacgccttaataccatcctctgaagagcGAACGTTGCGAAGCAACGGC
Mut primer 100bp-1802	GCACGGCGTCACACTTTGCgctcttcatctgtgctttcagaggataagACCaaacgccttaataccatcctctgaagagcGAACGTTGCGAAGCAACGGC
Mut primer 100bp-1803	GCACGGCGTCACACTTTGCgctcttcatctgtgctttcagaggataagTGGaaacgccttaataccatcctctgaagagcGAACGTTGCGAAGCAACGGC
Mut primer 100bp-1804	GCACGGCGTCACACTTTGCgctcttcatctgtgctttcagaggataagTACaaacgccttaataccatcctctgaagagcGAACGTTGCGAAGCAACGGC
Mut primer 100bp-1805	GCACGGCGTCACACTTTGCgctcttcatctgtgctttcagaggataagGTGaaacgccttaataccatcctctgaagagcGAACGTTGCGAAGCAACGGC
Mut primer 100bp-1806	GCACGGCGTCACACTTTGCgctcttcagtgctttcagaggataagtcaGCCcgccttaataccatcctcaattgaagagcGAACGTTGCGAAGCAACGGC
Mut primer 100bp-1807	GCACGGCGTCACACTTTGCgctcttcagtgctttcagaggataagtcaAGAcgccttaataccatcctcaattgaagagcGAACGTTGCGAAGCAACGGC
Mut primer 100bp-1808	GCACGGCGTCACACTTTGCgctcttcagtgctttcagaggataagtcaAACcgccttaataccatcctcaattgaagagcGAACGTTGCGAAGCAACGGC
Mut primer 100bp-1809	GCACGGCGTCACACTTTGCgctcttcagtgctttcagaggataagtcaGACcgccttaataccatcctcaattgaagagcGAACGTTGCGAAGCAACGGC
Mut primer 100bp-1810	GCACGGCGTCACACTTTGCgctcttcagtgctttcagaggataagtcaTGCcgccttaataccatcctcaattgaagagcGAACGTTGCGAAGCAACGGC
Mut primer 100bp-1811	GCACGGCGTCACACTTTGCgctcttcagtgctttcagaggataagtcaGAGcgccttaataccatcctcaattgaagagcGAACGTTGCGAAGCAACGGC
Mut primer 100bp-1812	GCACGGCGTCACACTTTGCgctcttcagtgctttcagaggataagtcaCAGcgccttaataccatcctcaattgaagagcGAACGTTGCGAAGCAACGGC
Mut primer 100bp-1813	GCACGGCGTCACACTTTGCgctcttcagtgctttcagaggataagtcaGGCcgccttaataccatcctcaattgaagagcGAACGTTGCGAAGCAACGGC
Mut primer 100bp-1814	GCACGGCGTCACACTTTGCgctcttcagtgctttcagaggataagtcaCACcgccttaataccatcctcaattgaagagcGAACGTTGCGAAGCAACGGC
Mut primer 100bp-1815	GCACGGCGTCACACTTTGCgctcttcagtgctttcagaggataagtcaATCcgccttaataccatcctcaattgaagagcGAACGTTGCGAAGCAACGGC
Mut primer 100bp-1816	GCACGGCGTCACACTTTGCgctcttcagtgctttcagaggataagtcaCTGcgccttaataccatcctcaattgaagagcGAACGTTGCGAAGCAACGGC
Mut primer 100bp-1817	GCACGGCGTCACACTTTGCgctcttcagtgctttcagaggataagtcaATGcgccttaataccatcctcaattgaagagcGAACGTTGCGAAGCAACGGC
Mut primer 100bp-1818	GCACGGCGTCACACTTTGCgctcttcagtgctttcagaggataagtcaTTCcgccttaataccatcctcaattgaagagcGAACGTTGCGAAGCAACGGC
Mut primer 100bp-1819	GCACGGCGTCACACTTTGCgctcttcagtgctttcagaggataagtcaCCCcgccttaataccatcctcaattgaagagcGAACGTTGCGAAGCAACGGC
Mut primer 100bp-1820	GCACGGCGTCACACTTTGCgctcttcagtgctttcagaggataagtcaAGCcgccttaataccatcctcaattgaagagcGAACGTTGCGAAGCAACGGC
Mut primer 100bp-1821	GCACGGCGTCACACTTTGCgctcttcagtgctttcagaggataagtcaACCcgccttaataccatcctcaattgaagagcGAACGTTGCGAAGCAACGGC
Mut primer 100bp-1822	GCACGGCGTCACACTTTGCgctcttcagtgctttcagaggataagtcaTGGcgccttaataccatcctcaattgaagagcGAACGTTGCGAAGCAACGGC
Mut primer 100bp-1823	GCACGGCGTCACACTTTGCgctcttcagtgctttcagaggataagtcaTACcgccttaataccatcctcaattgaagagcGAACGTTGCGAAGCAACGGC
Mut primer 100bp-1824	GCACGGCGTCACACTTTGCgctcttcagtgctttcagaggataagtcaGTGcgccttaataccatcctcaattgaagagcGAACGTTGCGAAGCAACGGC
Mut primer 100bp-1825	GCACGGCGTCACACTTTGCgctcttcactttcagaggataagtcaaaaGCCcttaataccatcctcaatacctgaagagcGAACGTTGCGAAGCAACGGC
Mut primer 100bp-1826	GCACGGCGTCACACTTTGCgctcttcactttcagaggataagtcaaaaAACcttaataccatcctcaatacctgaagagcGAACGTTGCGAAGCAACGGC
Mut primer 100bp-1827	GCACGGCGTCACACTTTGCgctcttcactttcagaggataagtcaaaaGACcttaataccatcctcaatacctgaagagcGAACGTTGCGAAGCAACGGC
Mut primer 100bp-1828	GCACGGCGTCACACTTTGCgctcttcactttcagaggataagtcaaaaTGCcttaataccatcctcaatacctgaagagcGAACGTTGCGAAGCAACGGC
Mut primer 100bp-1829	GCACGGCGTCACACTTTGCgctcttcactttcagaggataagtcaaaaGAGcttaataccatcctcaatacctgaagagcGAACGTTGCGAAGCAACGGC
Mut primer 100bp-1830	GCACGGCGTCACACTTTGCgctcttcactttcagaggataagtcaaaaCAGcttaataccatcctcaatacctgaagagcGAACGTTGCGAAGCAACGGC
Mut primer 100bp-1831	GCACGGCGTCACACTTTGCgctcttcactttcagaggataagtcaaaaGGCcttaataccatcctcaatacctgaagagcGAACGTTGCGAAGCAACGGC
Mut primer 100bp-1832	GCACGGCGTCACACTTTGCgctcttcactttcagaggataagtcaaaaCACcttaataccatcctcaatacctgaagagcGAACGTTGCGAAGCAACGGC
Mut primer 100bp-1833	GCACGGCGTCACACTTTGCgctcttcactttcagaggataagtcaaaaATCcttaataccatcctcaatacctgaagagcGAACGTTGCGAAGCAACGGC
Mut primer 100bp-1834	GCACGGCGTCACACTTTGCgctcttcactttcagaggataagtcaaaaCTGcttaataccatcctcaatacctgaagagcGAACGTTGCGAAGCAACGGC
Mut primer 100bp-1835	GCACGGCGTCACACTTTGCgctcttcactttcagaggataagtcaaaaAAGcttaataccatcctcaatacctgaagagcGAACGTTGCGAAGCAACGGC
Mut primer 100bp-1836	GCACGGCGTCACACTTTGCgctcttcactttcagaggataagtcaaaaATGcttaataccatcctcaatacctgaagagcGAACGTTGCGAAGCAACGGC
Mut primer 100bp-1837	GCACGGCGTCACACTTTGCgctcttcactttcagaggataagtcaaaaTTCcttaataccatcctcaatacctgaagagcGAACGTTGCGAAGCAACGGC
Mut primer 100bp-1838	GCACGGCGTCACACTTTGCgctcttcactttcagaggataagtcaaaaCCCcttaataccatcctcaatacctgaagagcGAACGTTGCGAAGCAACGGC
Mut primer 100bp-1839	GCACGGCGTCACACTTTGCgctcttcactttcagaggataagtcaaaaAGCcttaataccatcctcaatacctgaagagcGAACGTTGCGAAGCAACGGC
Mut primer 100bp-1840	GCACGGCGTCACACTTTGCgctcttcactttcagaggataagtcaaaaACCcttaataccatcctcaatacctgaagagcGAACGTTGCGAAGCAACGGC
Mut primer 100bp-1841	GCACGGCGTCACACTTTGCgctcttcactttcagaggataagtcaaaaTGGcttaataccatcctcaatacctgaagagcGAACGTTGCGAAGCAACGGC
Mut primer 100bp-1842	GCACGGCGTCACACTTTGCgctcttcactttcagaggataagtcaaaaTACcttaataccatcctcaatacctgaagagcGAACGTTGCGAAGCAACGGC
Mut primer 100bp-1843	GCACGGCGTCACACTTTGCgctcttcactttcagaggataagtcaaaaGTGcttaataccatcctcaatacctgaagagcGAACGTTGCGAAGCAACGGC
Mut primer 100bp-1844	GCACGGCGTCACACTTTGCgctcttcatcagaggataagtcaaaacgcGCCaataccatcctcaataccatgtgaagagcGAACGTTGCGAAGCAACGGC
Mut primer 100bp-1845	GCACGGCGTCACACTTTGCgctcttcatcagaggataagtcaaaacgcAGAaataccatcctcaataccatgtgaagagcGAACGTTGCGAAGCAACGGC
Mut primer 100bp-1846	GCACGGCGTCACACTTTGCgctcttcatcagaggataagtcaaaacgcAACaataccatcctcaataccatgtgaagagcGAACGTTGCGAAGCAACGGC
Mut primer 100bp-1847	GCACGGCGTCACACTTTGCgctcttcatcagaggataagtcaaaacgcGACaataccatcctcaataccatgtgaagagcGAACGTTGCGAAGCAACGGC
Mut primer 100bp-1848	GCACGGCGTCACACTTTGCgctcttcatcagaggataagtcaaaacgcTGCaataccatcctcaataccatgtgaagagcGAACGTTGCGAAGCAACGGC
Mut primer 100bp-1849	GCACGGCGTCACACTTTGCgctcttcatcagaggataagtcaaaacgcGAGaataccatcctcaataccatgtgaagagcGAACGTTGCGAAGCAACGGC
Mut primer 100bp-1850	GCACGGCGTCACACTTTGCgctcttcatcagaggataagtcaaaacgcCAGaataccatcctcaataccatgtgaagagcGAACGTTGCGAAGCAACGGC
Mut primer 100bp-1851	GCACGGCGTCACACTTTGCgctcttcatcagaggataagtcaaaacgcGGCaataccatcctcaataccatgtgaagagcGAACGTTGCGAAGCAACGGC
Mut primer 100bp-1852	GCACGGCGTCACACTTTGCgctcttcatcagaggataagtcaaaacgcCACaataccatcctcaataccatgtgaagagcGAACGTTGCGAAGCAACGGC
Mut primer 100bp-1853	GCACGGCGTCACACTTTGCgctcttcatcagaggataagtcaaaacgcATCaataccatcctcaataccatgtgaagagcGAACGTTGCGAAGCAACGGC
Mut primer 100bp-1854	GCACGGCGTCACACTTTGCgctcttcatcagaggataagtcaaaacgcAAGaataccatcctcaataccatgtgaagagcGAACGTTGCGAAGCAACGGC
Mut primer 100bp-1855	GCACGGCGTCACACTTTGCgctcttcatcagaggataagtcaaaacgcATGaataccatcctcaataccatgtgaagagcGAACGTTGCGAAGCAACGGC
Mut primer 100bp-1856	GCACGGCGTCACACTTTGCgctcttcatcagaggataagtcaaaacgcTTCaataccatcctcaataccatgtgaagagcGAACGTTGCGAAGCAACGGC
Mut primer 100bp-1857	GCACGGCGTCACACTTTGCgctcttcatcagaggataagtcaaaacgcCCCaataccatcctcaataccatgtgaagagcGAACGTTGCGAAGCAACGGC
Mut primer 100bp-1858	GCACGGCGTCACACTTTGCgctcttcatcagaggataagtcaaaacgcAGCaataccatcctcaataccatgtgaagagcGAACGTTGCGAAGCAACGGC
Mut primer 100bp-1859	GCACGGCGTCACACTTTGCgctcttcatcagaggataagtcaaaacgcACCaataccatcctcaataccatgtgaagagcGAACGTTGCGAAGCAACGGC
Mut primer 100bp-1860	GCACGGCGTCACACTTTGCgctcttcatcagaggataagtcaaaacgcTGGaataccatcctcaataccatgtgaagagcGAACGTTGCGAAGCAACGGC
Mut primer 100bp-1861	GCACGGCGTCACACTTTGCgctcttcatcagaggataagtcaaaacgcTACaataccatcctcaataccatgtgaagagcGAACGTTGCGAAGCAACGGC
Mut primer 100bp-1862	GCACGGCGTCACACTTTGCgctcttcatcagaggataagtcaaaacgcGTGaataccatcctcaataccatgtgaagagcGAACGTTGCGAAGCAACGGC
Mut primer 100bp-1863	GCACGGCGTCACACTTTGCgctcttcagaggataagtcaaaacgccttGCCaccatcctcaataccatgtcctgaagagcGAACGTTGCGAAGCAACGGC
Mut primer 100bp-1864	GCACGGCGTCACACTTTGCgctcttcagaggataagtcaaaacgccttAGAaccatcctcaataccatgtcctgaagagcGAACGTTGCGAAGCAACGGC
Mut primer 100bp-1865	GCACGGCGTCACACTTTGCgctcttcagaggataagtcaaaacgccttGACaccatcctcaataccatgtcctgaagagcGAACGTTGCGAAGCAACGGC
Mut primer 100bp-1866	GCACGGCGTCACACTTTGCgctcttcagaggataagtcaaaacgccttTGCaccatcctcaataccatgtcctgaagagcGAACGTTGCGAAGCAACGGC
Mut primer 100bp-1867	GCACGGCGTCACACTTTGCgctcttcagaggataagtcaaaacgccttGAGaccatcctcaataccatgtcctgaagagcGAACGTTGCGAAGCAACGGC
Mut primer 100bp-1868	GCACGGCGTCACACTTTGCgctcttcagaggataagtcaaaacgccttCAGaccatcctcaataccatgtcctgaagagcGAACGTTGCGAAGCAACGGC
Mut primer 100bp-1869	GCACGGCGTCACACTTTGCgctcttcagaggataagtcaaaacgccttGGCaccatcctcaataccatgtcctgaagagcGAACGTTGCGAAGCAACGGC
Mut primer 100bp-1870	GCACGGCGTCACACTTTGCgctcttcagaggataagtcaaaacgccttCACaccatcctcaataccatgtcctgaagagcGAACGTTGCGAAGCAACGGC
Mut primer 100bp-1871	GCACGGCGTCACACTTTGCgctcttcagaggataagtcaaaacgccttATCaccatcctcaataccatgtcctgaagagcGAACGTTGCGAAGCAACGGC
Mut primer 100bp-1872	GCACGGCGTCACACTTTGCgctcttcagaggataagtcaaaacgccttCTGaccatcctcaataccatgtcctgaagagcGAACGTTGCGAAGCAACGGC
Mut primer 100bp-1873	GCACGGCGTCACACTTTGCgctcttcagaggataagtcaaaacgccttAAGaccatcctcaataccatgtcctgaagagcGAACGTTGCGAAGCAACGGC
Mut primer 100bp-1874	GCACGGCGTCACACTTTGCgctcttcagaggataagtcaaaacgccttATGaccatcctcaataccatgtcctgaagagcGAACGTTGCGAAGCAACGGC
Mut primer 100bp-1875	GCACGGCGTCACACTTTGCgctcttcagaggataagtcaaaacgccttTTCaccatcctcaataccatgtcctgaagagcGAACGTTGCGAAGCAACGGC
Mut primer 100bp-1876	GCACGGCGTCACACTTTGCgctcttcagaggataagtcaaaacgccttCCCaccatcctcaataccatgtcctgaagagcGAACGTTGCGAAGCAACGGC
Mut primer 100bp-1877	GCACGGCGTCACACTTTGCgctcttcagaggataagtcaaaacgccttAGCaccatcctcaataccatgtcctgaagagcGAACGTTGCGAAGCAACGGC
Mut primer 100bp-1878	GCACGGCGTCACACTTTGCgctcttcagaggataagtcaaaacgccttACCaccatcctcaataccatgtcctgaagagcGAACGTTGCGAAGCAACGGC
Mut primer 100bp-1879	GCACGGCGTCACACTTTGCgctcttcagaggataagtcaaaacgccttTGGaccatcctcaataccatgtcctgaagagcGAACGTTGCGAAGCAACGGC
Mut primer 100bp-1880	GCACGGCGTCACACTTTGCgctcttcagaggataagtcaaaacgccttTACaccatcctcaataccatgtcctgaagagcGAACGTTGCGAAGCAACGGC
Mut primer 100bp-1881	GCACGGCGTCACACTTTGCgctcttcagaggataagtcaaaacgccttGTGaccatcctcaataccatgtcctgaagagcGAACGTTGCGAAGCAACGGC
Mut primer 100bp-1882	GCACGGCGTCACACTTTGCgctcttcagataagtcaaaacgccttaatGCCatcctcaataccatgtccacctgaagagcGAACGTTGCGAAGCAACGGC
Mut primer 100bp-1883	GCACGGCGTCACACTTTGCgctcttcagataagtcaaaacgccttaatAGAatcctcaataccatgtccacctgaagagcGAACGTTGCGAAGCAACGGC
Mut primer 100bp-1884	GCACGGCGTCACACTTTGCgctcttcagataagtcaaaacgccttaatAACatcctcaataccatgtccacctgaagagcGAACGTTGCGAAGCAACGGC
Mut primer 100bp-1885	GCACGGCGTCACACTTTGCgctcttcagataagtcaaaacgccttaatGACatcctcaataccatgtccacctgaagagcGAACGTTGCGAAGCAACGGC
Mut primer 100bp-1886	GCACGGCGTCACACTTTGCgctcttcagataagtcaaaacgccttaatTGCatcctcaataccatgtccacctgaagagcGAACGTTGCGAAGCAACGGC
Mut primer 100bp-1887	GCACGGCGTCACACTTTGCgctcttcagataagtcaaaacgccttaatGAGatcctcaataccatgtccacctgaagagcGAACGTTGCGAAGCAACGGC
Mut primer 100bp-1888	GCACGGCGTCACACTTTGCgctcttcagataagtcaaaacgccttaatCAGatcctcaataccatgtccacctgaagagcGAACGTTGCGAAGCAACGGC
Mut primer 100bp-1889	GCACGGCGTCACACTTTGCgctcttcagataagtcaaaacgccttaatGGCatcctcaataccatgtccacctgaagagcGAACGTTGCGAAGCAACGGC
Mut primer 100bp-1890	GCACGGCGTCACACTTTGCgctcttcagataagtcaaaacgccttaatCACatcctcaataccatgtccacctgaagagcGAACGTTGCGAAGCAACGGC
Mut primer 100bp-1891	GCACGGCGTCACACTTTGCgctcttcagataagtcaaaacgccttaatATCatcctcaataccatgtccacctgaagagcGAACGTTGCGAAGCAACGGC
Mut primer 100bp-1892	GCACGGCGTCACACTTTGCgctcttcagataagtcaaaacgccttaatCTGatcctcaataccatgtccacctgaagagcGAACGTTGCGAAGCAACGGC
Mut primer 100bp-1893	GCACGGCGTCACACTTTGCgctcttcagataagtcaaaacgccttaatAAGatcctcaataccatgtccacctgaagagcGAACGTTGCGAAGCAACGGC
Mut primer 100bp-1894	GCACGGCGTCACACTTTGCgctcttcagataagtcaaaacgccttaatATGatcctcaataccatgtccacctgaagagcGAACGTTGCGAAGCAACGGC
Mut primer 100bp-1895	GCACGGCGTCACACTTTGCgctcttcagataagtcaaaacgccttaatTTCatcctcaataccatgtccacctgaagagcGAACGTTGCGAAGCAACGGC
Mut primer 100bp-1896	GCACGGCGTCACACTTTGCgctcttcagataagtcaaaacgccttaatCCCatcctcaataccatgtccacctgaagagcGAACGTTGCGAAGCAACGGC
Mut primer 100bp-1897	GCACGGCGTCACACTTTGCgctcttcagataagtcaaaacgccttaatAGCatcctcaataccatgtccacctgaagagcGAACGTTGCGAAGCAACGGC
Mut primer 100bp-1898	GCACGGCGTCACACTTTGCgctcttcagataagtcaaaacgccttaatTGGatcctcaataccatgtccacctgaagagcGAACGTTGCGAAGCAACGGC
Mut primer 100bp-1899	GCACGGCGTCACACTTTGCgctcttcagataagtcaaaacgccttaatTACatcctcaataccatgtccacctgaagagcGAACGTTGCGAAGCAACGGC
Mut primer 100bp-1900	GCACGGCGTCACACTTTGCgctcttcagataagtcaaaacgccttaatGTGatcctcaataccatgtccacctgaagagcGAACGTTGCGAAGCAACGGC
Mut primer 100bp-1901	GCACGGCGTCACACTTTGCgctcttcaaagtcaaaacgccttaataccGCCctcaataccatgtccaccatttgaagagcGAACGTTGCGAAGCAACGGC
Mut primer 100bp-1902	GCACGGCGTCACACTTTGCgctcttcaaagtcaaaacgccttaataccAGActcaataccatgtccaccatttgaagagcGAACGTTGCGAAGCAACGGC
Mut primer 100bp-1903	GCACGGCGTCACACTTTGCgctcttcaaagtcaaaacgccttaataccAACctcaataccatgtccaccatttgaagagcGAACGTTGCGAAGCAACGGC
Mut primer 100bp-1904	GCACGGCGTCACACTTTGCgctcttcaaagtcaaaacgccttaataccGACctcaataccatgtccaccatttgaagagcGAACGTTGCGAAGCAACGGC
Mut primer 100bp-1905	GCACGGCGTCACACTTTGCgctcttcaaagtcaaaacgccttaataccTGCctcaataccatgtccaccatttgaagagcGAACGTTGCGAAGCAACGGC
Mut primer 100bp-1906	GCACGGCGTCACACTTTGCgctcttcaaagtcaaaacgccttaataccGAGctcaataccatgtccaccatttgaagagcGAACGTTGCGAAGCAACGGC
Mut primer 100bp-1907	GCACGGCGTCACACTTTGCgctcttcaaagtcaaaacgccttaataccCAGctcaataccatgtccaccatttgaagagcGAACGTTGCGAAGCAACGGC
Mut primer 100bp-1908	GCACGGCGTCACACTTTGCgctcttcaaagtcaaaacgccttaataccGGCctcaataccatgtccaccatttgaagagcGAACGTTGCGAAGCAACGGC
Mut primer 100bp-1909	GCACGGCGTCACACTTTGCgctcttcaaagtcaaaacgccttaataccCACctcaataccatgtccaccatttgaagagcGAACGTTGCGAAGCAACGGC
Mut primer 100bp-1910	GCACGGCGTCACACTTTGCgctcttcaaagtcaaaacgccttaataccCTGctcaataccatgtccaccatttgaagagcGAACGTTGCGAAGCAACGGC
Mut primer 100bp-1911	GCACGGCGTCACACTTTGCgctcttcaaagtcaaaacgccttaataccAAGctcaataccatgtccaccatttgaagagcGAACGTTGCGAAGCAACGGC
Mut primer 100bp-1912	GCACGGCGTCACACTTTGCgctcttcaaagtcaaaacgccttaataccATGctcaataccatgtccaccatttgaagagcGAACGTTGCGAAGCAACGGC
Mut primer 100bp-1913	GCACGGCGTCACACTTTGCgctcttcaaagtcaaaacgccttaataccTTCctcaataccatgtccaccatttgaagagcGAACGTTGCGAAGCAACGGC
Mut primer 100bp-1914	GCACGGCGTCACACTTTGCgctcttcaaagtcaaaacgccttaataccCCCctcaataccatgtccaccatttgaagagcGAACGTTGCGAAGCAACGGC
Mut primer 100bp-1915	GCACGGCGTCACACTTTGCgctcttcaaagtcaaaacgccttaataccAGCctcaataccatgtccaccatttgaagagcGAACGTTGCGAAGCAACGGC
Mut primer 100bp-1916	GCACGGCGTCACACTTTGCgctcttcaaagtcaaaacgccttaataccACCctcaataccatgtccaccatttgaagagcGAACGTTGCGAAGCAACGGC
Mut primer 100bp-1917	GCACGGCGTCACACTTTGCgctcttcaaagtcaaaacgccttaataccTGGctcaataccatgtccaccatttgaagagcGAACGTTGCGAAGCAACGGC
Mut primer 100bp-1918	GCACGGCGTCACACTTTGCgctcttcaaagtcaaaacgccttaataccTACctcaataccatgtccaccatttgaagagcGAACGTTGCGAAGCAACGGC
Mut primer 100bp-1919	GCACGGCGTCACACTTTGCgctcttcaaagtcaaaacgccttaataccGTGctcaataccatgtccaccatttgaagagcGAACGTTGCGAAGCAACGGC
Mut primer 100bp-1920	GCACGGCGTCACACTTTGCgctcttcatcaaaacgccttaataccatcGCCaataccatgtccaccatttattgaagagcGAACGTTGCGAAGCAACGGC
Mut primer 100bp-1921	GCACGGCGTCACACTTTGCgctcttcatcaaaacgccttaataccatcAGAaataccatgtccaccatttattgaagagcGAACGTTGCGAAGCAACGGC
Mut primer 100bp-1922	GCACGGCGTCACACTTTGCgctcttcatcaaaacgccttaataccatcAACaataccatgtccaccatttattgaagagcGAACGTTGCGAAGCAACGGC
Mut primer 100bp-1923	GCACGGCGTCACACTTTGCgctcttcatcaaaacgccttaataccatcGACaataccatgtccaccatttattgaagagcGAACGTTGCGAAGCAACGGC
Mut primer 100bp-1924	GCACGGCGTCACACTTTGCgctcttcatcaaaacgccttaataccatcTGCaataccatgtccaccatttattgaagagcGAACGTTGCGAAGCAACGGC
Mut primer 100bp-1925	GCACGGCGTCACACTTTGCgctcttcatcaaaacgccttaataccatcGAGaataccatgtccaccatttattgaagagcGAACGTTGCGAAGCAACGGC
Mut primer 100bp-1926	GCACGGCGTCACACTTTGCgctcttcatcaaaacgccttaataccatcCAGaataccatgtccaccatttattgaagagcGAACGTTGCGAAGCAACGGC
Mut primer 100bp-1927	GCACGGCGTCACACTTTGCgctcttcatcaaaacgccttaataccatcGGCaataccatgtccaccatttattgaagagcGAACGTTGCGAAGCAACGGC
Mut primer 100bp-1928	GCACGGCGTCACACTTTGCgctcttcatcaaaacgccttaataccatcCACaataccatgtccaccatttattgaagagcGAACGTTGCGAAGCAACGGC
Mut primer 100bp-1929	GCACGGCGTCACACTTTGCgctcttcatcaaaacgccttaataccatcATCaataccatgtccaccatttattgaagagcGAACGTTGCGAAGCAACGGC
Mut primer 100bp-1930	GCACGGCGTCACACTTTGCgctcttcatcaaaacgccttaataccatcAAGaataccatgtccaccatttattgaagagcGAACGTTGCGAAGCAACGGC
Mut primer 100bp-1931	GCACGGCGTCACACTTTGCgctcttcatcaaaacgccttaataccatcATGaataccatgtccaccatttattgaagagcGAACGTTGCGAAGCAACGGC
Mut primer 100bp-1932	GCACGGCGTCACACTTTGCgctcttcatcaaaacgccttaataccatcTTCaataccatgtccaccatttattgaagagcGAACGTTGCGAAGCAACGGC
Mut primer 100bp-1933	GCACGGCGTCACACTTTGCgctcttcatcaaaacgccttaataccatcCCCaataccatgtccaccatttattgaagagcGAACGTTGCGAAGCAACGGC
Mut primer 100bp-1934	GCACGGCGTCACACTTTGCgctcttcatcaaaacgccttaataccatcAGCaataccatgtccaccatttattgaagagcGAACGTTGCGAAGCAACGGC
Mut primer 100bp-1935	GCACGGCGTCACACTTTGCgctcttcatcaaaacgccttaataccatcACCaataccatgtccaccatttattgaagagcGAACGTTGCGAAGCAACGGC
Mut primer 100bp-1936	GCACGGCGTCACACTTTGCgctcttcatcaaaacgccttaataccatcTGGaataccatgtccaccatttattgaagagcGAACGTTGCGAAGCAACGGC
Mut primer 100bp-1937	GCACGGCGTCACACTTTGCgctcttcatcaaaacgccttaataccatcTACaataccatgtccaccatttattgaagagcGAACGTTGCGAAGCAACGGC
Mut primer 100bp-1938	GCACGGCGTCACACTTTGCgctcttcatcaaaacgccttaataccatcGTGaataccatgtccaccatttattgaagagcGAACGTTGCGAAGCAACGGC
Mut primer 100bp-1939	GCACGGCGTCACACTTTGCgctcttcaaaacgccttaataccatcctcGCCaccatgtccaccatttattcatgaagagcGAACGTTGCGAAGCAACGGC
Mut primer 100bp-1940	GCACGGCGTCACACTTTGCgctcttcaaaacgccttaataccatcctcAGAaccatgtccaccatttattcatgaagagcGAACGTTGCGAAGCAACGGC
Mut primer 100bp-1941	GCACGGCGTCACACTTTGCgctcttcaaaacgccttaataccatcctcGACaccatgtccaccatttattcatgaagagcGAACGTTGCGAAGCAACGGC
Mut primer 100bp-1942	GCACGGCGTCACACTTTGCgctcttcaaaacgccttaataccatcctcTGCaccatgtccaccatttattcatgaagagcGAACGTTGCGAAGCAACGGC
Mut primer 100bp-1943	GCACGGCGTCACACTTTGCgctcttcaaaacgccttaataccatcctcGAGaccatgtccaccatttattcatgaagagcGAACGTTGCGAAGCAACGGC
Mut primer 100bp-1944	GCACGGCGTCACACTTTGCgctcttcaaaacgccttaataccatcctcCAGaccatgtccaccatttattcatgaagagcGAACGTTGCGAAGCAACGGC
Mut primer 100bp-1945	GCACGGCGTCACACTTTGCgctcttcaaaacgccttaataccatcctcGGCaccatgtccaccatttattcatgaagagcGAACGTTGCGAAGCAACGGC
Mut primer 100bp-1946	GCACGGCGTCACACTTTGCgctcttcaaaacgccttaataccatcctcCACaccatgtccaccatttattcatgaagagcGAACGTTGCGAAGCAACGGC
Mut primer 100bp-1947	GCACGGCGTCACACTTTGCgctcttcaaaacgccttaataccatcctcATCaccatgtccaccatttattcatgaagagcGAACGTTGCGAAGCAACGGC
Mut primer 100bp-1948	GCACGGCGTCACACTTTGCgctcttcaaaacgccttaataccatcctcCTGaccatgtccaccatttattcatgaagagcGAACGTTGCGAAGCAACGGC
Mut primer 100bp-1949	GCACGGCGTCACACTTTGCgctcttcaaaacgccttaataccatcctcAAGaccatgtccaccatttattcatgaagagcGAACGTTGCGAAGCAACGGC
Mut primer 100bp-1950	GCACGGCGTCACACTTTGCgctcttcaaaacgccttaataccatcctcATGaccatgtccaccatttattcatgaagagcGAACGTTGCGAAGCAACGGC
Mut primer 100bp-1951	GCACGGCGTCACACTTTGCgctcttcaaaacgccttaataccatcctcTTCaccatgtccaccatttattcatgaagagcGAACGTTGCGAAGCAACGGC
Mut primer 100bp-1952	GCACGGCGTCACACTTTGCgctcttcaaaacgccttaataccatcctcCCCaccatgtccaccatttattcatgaagagcGAACGTTGCGAAGCAACGGC
Mut primer 100bp-1953	GCACGGCGTCACACTTTGCgctcttcaaaacgccttaataccatcctcAGCaccatgtccaccatttattcatgaagagcGAACGTTGCGAAGCAACGGC
Mut primer 100bp-1954	GCACGGCGTCACACTTTGCgctcttcaaaacgccttaataccatcctcACCaccatgtccaccatttattcatgaagagcGAACGTTGCGAAGCAACGGC
Mut primer 100bp-1955	GCACGGCGTCACACTTTGCgctcttcaaaacgccttaataccatcctcTGGaccatgtccaccatttattcatgaagagcGAACGTTGCGAAGCAACGGC
Mut primer 100bp-1956	GCACGGCGTCACACTTTGCgctcttcaaaacgccttaataccatcctcTACaccatgtccaccatttattcatgaagagcGAACGTTGCGAAGCAACGGC
Mut primer 100bp-1957	GCACGGCGTCACACTTTGCgctcttcaaaacgccttaataccatcctcGTGaccatgtccaccatttattcatgaagagcGAACGTTGCGAAGCAACGGC
Mut primer 100bp-1958	GCACGGCGTCACACTTTGCgctcttcacgccttaataccatcctcaatGCCatgtccaccatttattcaacttgaagagcGAACGTTGCGAAGCAACGGC
Mut primer 100bp-1959	GCACGGCGTCACACTTTGCgctcttcacgccttaataccatcctcaatAGAatgtccaccatttattcaacttgaagagcGAACGTTGCGAAGCAACGGC
Mut primer 100bp-1960	GCACGGCGTCACACTTTGCgctcttcacgccttaataccatcctcaatAACatgtccaccatttattcaacttgaagagcGAACGTTGCGAAGCAACGGC
Mut primer 100bp-1961	GCACGGCGTCACACTTTGCgctcttcacgccttaataccatcctcaatGACatgtccaccatttattcaacttgaagagcGAACGTTGCGAAGCAACGGC
Mut primer 100bp-1962	GCACGGCGTCACACTTTGCgctcttcacgccttaataccatcctcaatTGCatgtccaccatttattcaacttgaagagcGAACGTTGCGAAGCAACGGC
Mut primer 100bp-1963	GCACGGCGTCACACTTTGCgctcttcacgccttaataccatcctcaatGAGatgtccaccatttattcaacttgaagagcGAACGTTGCGAAGCAACGGC
Mut primer 100bp-1964	GCACGGCGTCACACTTTGCgctcttcacgccttaataccatcctcaatCAGatgtccaccatttattcaacttgaagagcGAACGTTGCGAAGCAACGGC
Mut primer 100bp-1965	GCACGGCGTCACACTTTGCgctcttcacgccttaataccatcctcaatGGCatgtccaccatttattcaacttgaagagcGAACGTTGCGAAGCAACGGC
Mut primer 100bp-1966	GCACGGCGTCACACTTTGCgctcttcacgccttaataccatcctcaatCACatgtccaccatttattcaacttgaagagcGAACGTTGCGAAGCAACGGC
Mut primer 100bp-1967	GCACGGCGTCACACTTTGCgctcttcacgccttaataccatcctcaatATCatgtccaccatttattcaacttgaagagcGAACGTTGCGAAGCAACGGC
Mut primer 100bp-1968	GCACGGCGTCACACTTTGCgctcttcacgccttaataccatcctcaatCTGatgtccaccatttattcaacttgaagagcGAACGTTGCGAAGCAACGGC
Mut primer 100bp-1969	GCACGGCGTCACACTTTGCgctcttcacgccttaataccatcctcaatAAGatgtccaccatttattcaacttgaagagcGAACGTTGCGAAGCAACGGC
Mut primer 100bp-1970	GCACGGCGTCACACTTTGCgctcttcacgccttaataccatcctcaatATGatgtccaccatttattcaacttgaagagcGAACGTTGCGAAGCAACGGC
Mut primer 100bp-1971	GCACGGCGTCACACTTTGCgctcttcacgccttaataccatcctcaatTTCatgtccaccatttattcaacttgaagagcGAACGTTGCGAAGCAACGGC
Mut primer 100bp-1972	GCACGGCGTCACACTTTGCgctcttcacgccttaataccatcctcaatCCCatgtccaccatttattcaacttgaagagcGAACGTTGCGAAGCAACGGC
Mut primer 100bp-1973	GCACGGCGTCACACTTTGCgctcttcacgccttaataccatcctcaatAGCatgtccaccatttattcaacttgaagagcGAACGTTGCGAAGCAACGGC
Mut primer 100bp-1974	GCACGGCGTCACACTTTGCgctcttcacgccttaataccatcctcaatTGGatgtccaccatttattcaacttgaagagcGAACGTTGCGAAGCAACGGC
Mut primer 100bp-1975	GCACGGCGTCACACTTTGCgctcttcacgccttaataccatcctcaatTACatgtccaccatttattcaacttgaagagcGAACGTTGCGAAGCAACGGC
Mut primer 100bp-1976	GCACGGCGTCACACTTTGCgctcttcacgccttaataccatcctcaatGTGatgtccaccatttattcaacttgaagagcGAACGTTGCGAAGCAACGGC
Mut primer 100bp-1977	GCACGGCGTCACACTTTGCgctcttcacttaataccatcctcaataccGCCtccaccatttattcaactgggtgaagagcGAACGTTGCGAAGCAACGGC
Mut primer 100bp-1978	GCACGGCGTCACACTTTGCgctcttcacttaataccatcctcaataccAGAtccaccatttattcaactgggtgaagagcGAACGTTGCGAAGCAACGGC
Mut primer 100bp-1979	GCACGGCGTCACACTTTGCgctcttcacttaataccatcctcaataccAACtccaccatttattcaactgggtgaagagcGAACGTTGCGAAGCAACGGC
Mut primer 100bp-1980	GCACGGCGTCACACTTTGCgctcttcacttaataccatcctcaataccGACtccaccatttattcaactgggtgaagagcGAACGTTGCGAAGCAACGGC
Mut primer 100bp-1981	GCACGGCGTCACACTTTGCgctcttcacttaataccatcctcaataccTGCtccaccatttattcaactgggtgaagagcGAACGTTGCGAAGCAACGGC
Mut primer 100bp-1982	GCACGGCGTCACACTTTGCgctcttcacttaataccatcctcaataccGAGtccaccatttattcaactgggtgaagagcGAACGTTGCGAAGCAACGGC
Mut primer 100bp-1983	GCACGGCGTCACACTTTGCgctcttcacttaataccatcctcaataccCAGtccaccatttattcaactgggtgaagagcGAACGTTGCGAAGCAACGGC
Mut primer 100bp-1984	GCACGGCGTCACACTTTGCgctcttcacttaataccatcctcaataccGGCtccaccatttattcaactgggtgaagagcGAACGTTGCGAAGCAACGGC
Mut primer 100bp-1985	GCACGGCGTCACACTTTGCgctcttcacttaataccatcctcaataccCACtccaccatttattcaactgggtgaagagcGAACGTTGCGAAGCAACGGC
Mut primer 100bp-1986	GCACGGCGTCACACTTTGCgctcttcacttaataccatcctcaataccATCtccaccatttattcaactgggtgaagagcGAACGTTGCGAAGCAACGGC
Mut primer 100bp-1987	GCACGGCGTCACACTTTGCgctcttcacttaataccatcctcaataccCTGtccaccatttattcaactgggtgaagagcGAACGTTGCGAAGCAACGGC
Mut primer 100bp-1988	GCACGGCGTCACACTTTGCgctcttcacttaataccatcctcaataccAAGtccaccatttattcaactgggtgaagagcGAACGTTGCGAAGCAACGGC
Mut primer 100bp-1989	GCACGGCGTCACACTTTGCgctcttcacttaataccatcctcaataccTTCtccaccatttattcaactgggtgaagagcGAACGTTGCGAAGCAACGGC
Mut primer 100bp-1990	GCACGGCGTCACACTTTGCgctcttcacttaataccatcctcaataccCCCtccaccatttattcaactgggtgaagagcGAACGTTGCGAAGCAACGGC
Mut primer 100bp-1991	GCACGGCGTCACACTTTGCgctcttcacttaataccatcctcaataccAGCtccaccatttattcaactgggtgaagagcGAACGTTGCGAAGCAACGGC
Mut primer 100bp-1992	GCACGGCGTCACACTTTGCgctcttcacttaataccatcctcaataccACCtccaccatttattcaactgggtgaagagcGAACGTTGCGAAGCAACGGC
Mut primer 100bp-1993	GCACGGCGTCACACTTTGCgctcttcacttaataccatcctcaataccTGGtccaccatttattcaactgggtgaagagcGAACGTTGCGAAGCAACGGC
Mut primer 100bp-1994	GCACGGCGTCACACTTTGCgctcttcacttaataccatcctcaataccTACtccaccatttattcaactgggtgaagagcGAACGTTGCGAAGCAACGGC
Mut primer 100bp-1995	GCACGGCGTCACACTTTGCgctcttcacttaataccatcctcaataccGTGtccaccatttattcaactgggtgaagagcGAACGTTGCGAAGCAACGGC
Mut primer 100bp-1996	GCACGGCGTCACACTTTGCgctcttcaaataccatcctcaataccatgGCCaccatttattcaactgggaaatgaagagcGAACGTTGCGAAGCAACGGC
Mut primer 100bp-1997	GCACGGCGTCACACTTTGCgctcttcaaataccatcctcaataccatgAGAaccatttattcaactgggaaatgaagagcGAACGTTGCGAAGCAACGGC
Mut primer 100bp-1998	GCACGGCGTCACACTTTGCgctcttcaaataccatcctcaataccatgAACaccatttattcaactgggaaatgaagagcGAACGTTGCGAAGCAACGGC
Mut primer 100bp-1999	GCACGGCGTCACACTTTGCgctcttcaaataccatcctcaataccatgGACaccatttattcaactgggaaatgaagagcGAACGTTGCGAAGCAACGGC
Mut primer 100bp-2000	GCACGGCGTCACACTTTGCgctcttcaaataccatcctcaataccatgTGCaccatttattcaactgggaaatgaagagcGAACGTTGCGAAGCAACGGC
[truncated: 9,343 more rows]
